# Supplementary material for: Integrative single-cell and bulk transcriptome analyses identify a distinct pro-tumor macrophage signature that has a major prognostic impact on glioblastomas
Source: Clin Exp Med. 2024 Aug 13;24(1):187. doi: 10.1007/s10238-024-01454-5 (PMC11322272; doi:10.1007/s10238-024-01454-5)
Supplement: Supplementary file 1 — Supplementary file1 (XLSX 180 KB) [file 10238_2024_1454_MOESM1_ESM.xlsx]

## Sheet: Table 1
Supplementary Table S1: Detailed information in 5 public datasets
Datasets	Type	Number of Patients (%)	PMID
GSE182109	Single-cell	10 (100%)	35140215
TCGA-GBM	Bulk	144 (96.7%)
GSE108474	Bulk	219 (86.7%)	30106394
GSE13041	Bulk	223 (100%)	18940004
GSE16011	Bulk	95 (95.8%)	19920198

## Sheet: Table 2
Supplementary Table S2: Differentially expressed genes in Myeloid clusters
gene	p_val	avg_log2FC	pct.1	pct.2	p_val_adj	cluster
HLA-DRB5	0	1.35399	0.738	0.218	0	0
CCL3	0	1.02021	0.996	0.835	0	0
CCL3L1	0	0.868144	0.968	0.714	0	0
RPS17	0	0.790072	0.994	0.902	0	0
RPL31	0	0.784465	0.998	0.965	0	0
KLF6	0	0.765213	0.985	0.882	0	0
TMSB4X	0	0.763407	1	1	0	0
NAP1L1	0	0.700343	0.955	0.823	0	0
SPP1	0	0.68971	1	0.939	0	0
TMIGD3	0	0.645409	0.899	0.591	0	0
RPL13A	0	0.603146	1	0.997	0	0
RPS20	0	0.596096	0.999	0.981	0	0
DBI	0	0.595046	0.951	0.83	0	0
CPM	0	0.5753	0.733	0.555	0	0
SPRY1	0	0.573632	0.42	0.219	0	0
ID2	0	0.568471	0.934	0.8	0	0
ZFP36	0	0.525303	0.968	0.839	0	0
RPL21	0	0.523275	1	0.998	0	0
CCL4	0	0.519534	0.982	0.752	0	0
RPL38	0	0.502985	1	0.995	0	0
CCL4L2	0	0.496392	0.931	0.653	0	0
RPL7	0	0.493699	0.997	0.97	0	0
MEF2C	0	0.489342	0.947	0.846	0	0
RPL39	0	0.453089	1	0.999	0	0
TREM2	0	0.45193	0.934	0.821	0	0
RPLP2	0	0.451811	1	0.998	0	0
RPS15A	0	0.429214	1	0.995	0	0
COX7C	0	0.424088	0.979	0.934	0	0
APOC2	0	0.41578	0.921	0.632	0	0
RPL36A	0	0.415546	0.998	0.981	0	0
RPS27	0	0.41384	1	0.998	0	0
DHRS9	0	0.403931	0.256	0.11	0	0
RPL41	0	0.396778	1	1	0	0
RAMP1	0	0.384028	0.292	0.131	0	0
RPL34	0	0.37778	1	0.999	0	0
MALAT1	0	0.368643	1	0.999	0	0
RPL23	0	0.354189	0.999	0.992	0	0
RPL27	0	0.338099	0.998	0.985	0	0
RPL23A	0	0.325883	0.999	0.987	0	0
RPS29	0	0.321528	1	0.999	0	0
DDX5	0	0.320282	0.997	0.982	0	0
RPS16	0	0.299699	1	0.996	0	0
RPL37A	0	0.288121	1	0.999	0	0
RPL27A	0	0.282399	1	0.998	0	0
PIH1D1	6.65e-294	0.407584	0.415	0.255	1.34e-289	0
TOMM7	1.52e-285	0.349451	0.965	0.916	3.07e-281	0
CIRBP	3.17e-276	0.373215	0.809	0.709	6.4e-272	0
LINC01736	1.49e-274	0.43835	0.507	0.35	3.01e-270	0
CACNA1A	7.64e-268	0.321623	0.313	0.156	1.55e-263	0
RPL12	1.21e-266	0.27447	1	0.998	2.45e-262	0
RPL35A	1.28e-261	0.278661	0.999	0.993	2.6e-257	0
CSF3R	2.79e-257	0.407862	0.606	0.484	5.64e-253	0
RPS25	3.88e-250	0.25874	0.999	0.993	7.85e-246	0
LILRB4	2.41e-238	0.379401	0.697	0.591	4.87e-234	0
CSF2RA	1.4e-237	0.407703	0.631	0.519	2.84e-233	0
RPL37	3.29e-221	0.259896	1	0.998	6.66e-217	0
BIN1	8.17e-210	0.38671	0.682	0.532	1.65e-205	0
HAMP	7.16e-206	0.549068	0.444	0.305	1.45e-201	0
DUSP1	2.43e-204	0.305461	0.99	0.919	4.92e-200	0
RPS4Y1	7.41e-202	0.305122	0.6	0.445	1.5e-197	0
OLR1	3.62e-190	0.299096	0.908	0.769	7.32e-186	0
COMMD6	8.03e-185	0.302183	0.857	0.777	1.62e-180	0
SLC25A6	9.04e-177	0.27685	0.934	0.862	1.83e-172	0
C1orf56	6.81e-172	0.314742	0.265	0.152	1.38e-167	0
FCGR1A	2.02e-164	0.310558	0.744	0.626	4.08e-160	0
VSIG4	2.05e-162	0.297246	0.897	0.781	4.15e-158	0
RGS10	1.27e-160	0.291006	0.959	0.897	2.57e-156	0
TMA7	3.29e-160	0.268613	0.908	0.844	6.67e-156	0
LPL	5.38e-159	0.394308	0.328	0.212	1.09e-154	0
RGS1	1.98e-156	0.259495	0.989	0.9	4.01e-152	0
RPL17	4.61e-152	0.322511	0.988	0.949	9.33e-148	0
NDUFB1	2.54e-145	0.286176	0.693	0.62	5.14e-141	0
CD37	8.24e-142	0.262581	0.784	0.704	1.67e-137	0
RHBDF2	3.98e-141	0.325756	0.558	0.477	8.05e-137	0
SRGAP2B	3.76e-140	0.30392	0.498	0.395	7.61e-136	0
CCNL1	3.98e-131	0.25219	0.846	0.747	8.05e-127	0
ATP5MPL	3.06e-125	0.255542	0.708	0.638	6.19e-121	0
AC012368.1	2.56e-124	0.281993	0.307	0.209	5.18e-120	0
UQCRB	2.88e-122	0.260737	0.945	0.906	5.83e-118	0
OLFML3	4.34e-115	0.313617	0.541	0.457	8.78e-111	0
AC103591.3	2.05e-114	0.348627	0.468	0.375	4.15e-110	0
BRK1	9.4e-108	0.251874	0.68	0.624	1.9e-103	0
GABARAP	2.06e-95	0.277703	0.916	0.888	4.16e-91	0
MBP	4.3e-88	0.545215	0.434	0.392	8.7e-84	0
SAMSN1	1.6e-87	0.316324	0.716	0.648	3.24e-83	0
ABL2	2.54e-85	0.549554	0.406	0.339	5.14e-81	0
IL1A	6.19e-85	0.436031	0.259	0.181	1.25e-80	0
RGS16	5e-84	0.303908	0.36	0.269	1.01e-79	0
BCL2A1	1.67e-83	0.385429	0.572	0.472	3.38e-79	0
KCNMB1	1.86e-73	0.265149	0.271	0.201	3.75e-69	0
SOCS3	1e-62	0.350664	0.335	0.271	2.03e-58	0
TFRC	7.65e-57	0.342656	0.42	0.369	1.55e-52	0
EIF4E	2.38e-12	0.416109	0.326	0.316	4.82e-08	0
HES1	0	1.33335	0.404	0.096	0	1
KLF2	0	1.29345	0.792	0.548	0	1
MT-ATP6	0	1.16843	0.999	0.992	0	1
HLA-DQA2	0	1.09221	0.665	0.116	0	1
ATF3	0	1.08307	0.655	0.486	0	1
HLA-DPB1	0	1.04502	0.99	0.929	0	1
HLA-DRA	0	1.01684	0.999	0.98	0	1
HLA-DPA1	0	1.00294	0.996	0.946	0	1
MT-ND3	0	0.927015	0.997	0.986	0	1
APOC21	0	0.925906	0.748	0.703	0	1
MT-CYB	0	0.909631	0.998	0.986	0	1
SGK1	0	0.865358	0.902	0.826	0	1
HSPA1A	0	0.806166	0.876	0.905	0	1
C3	0	0.795752	0.986	0.869	0	1
UBC	0	0.784509	0.999	0.955	0	1
MT-ND6	0	0.781298	0.579	0.29	0	1
CD81	0	0.77212	0.996	0.88	0	1
APOE	0	0.768808	0.996	0.979	0	1
HLA-DQA1	0	0.755092	0.882	0.622	0	1
YWHAH	0	0.725016	0.933	0.758	0	1
ZNF331	0	0.703001	0.57	0.368	0	1
HLA-DQB1	0	0.699223	0.948	0.817	0	1
FCGR3A	0	0.692846	0.96	0.844	0	1
MT-CO3	0	0.690296	0.997	0.988	0	1
HSPD1	0	0.689335	0.747	0.583	0	1
HSPA8	0	0.685091	0.91	0.81	0	1
HLA-DRB1	0	0.681171	0.997	0.951	0	1
HSP90AB1	0	0.669324	0.972	0.931	0	1
HBEGF	0	0.635806	0.483	0.265	0	1
BAG3	0	0.632237	0.362	0.16	0	1
MT-ND5	0	0.624032	0.995	0.972	0	1
CD69	0	0.619317	0.484	0.237	0	1
CYBB	0	0.618626	0.879	0.648	0	1
BTG2	0	0.613587	0.876	0.763	0	1
P2RY13	0	0.608689	0.623	0.256	0	1
CEBPD	0	0.602588	0.935	0.844	0	1
NME2	0	0.595284	0.945	0.693	0	1
AC007952.4	0	0.593491	0.641	0.309	0	1
IER5	0	0.591317	0.689	0.5	0	1
MT-ATP8	0	0.587314	0.635	0.192	0	1
FGL2	0	0.584428	0.725	0.396	0	1
HIST1H1E	0	0.564221	0.386	0.086	0	1
DNAJB4	0	0.559027	0.395	0.148	0	1
A2M	0	0.553207	0.967	0.822	0	1
AL627171.2	0	0.551145	0.478	0.153	0	1
SEPTIN2	0	0.545752	0.687	0.288	0	1
IGSF6	0	0.545324	0.817	0.5	0	1
LTC4S	0	0.538467	0.733	0.395	0	1
JUND	0	0.536469	0.935	0.816	0	1
USP53	0	0.532164	0.748	0.48	0	1
P2RY12	0	0.53172	0.453	0.149	0	1
SMAP2	0	0.531516	0.862	0.664	0	1
CPVL	0	0.530995	0.783	0.491	0	1
ITM2B	0	0.529083	0.999	0.985	0	1
AL136987.1	0	0.52071	0.352	0.148	0	1
SAP30	0	0.519932	0.646	0.349	0	1
DHRS7	0	0.518185	0.825	0.505	0	1
HIST1H1D	0	0.516155	0.31	0.059	0	1
CD74	0	0.514326	1	0.986	0	1
OGFRL1	0	0.511774	0.793	0.625	0	1
AL499604.1	0	0.501812	0.449	0.144	0	1
HIST1H4C	0	0.501674	0.671	0.34	0	1
FILIP1L	0	0.494851	0.435	0.182	0	1
MS4A7	0	0.492497	0.961	0.898	0	1
SMAD7	0	0.488668	0.462	0.156	0	1
TLN1	0	0.486293	0.849	0.613	0	1
C1QB	0	0.483284	0.995	0.968	0	1
IER5L	0	0.476071	0.436	0.15	0	1
RASGEF1B	0	0.474414	0.565	0.327	0	1
PLAAT3	0	0.47205	0.559	0.181	0	1
C1QA	0	0.471326	0.994	0.965	0	1
MT-ND4L	0	0.47126	0.936	0.737	0	1
GRASP	0	0.469733	0.443	0.181	0	1
HIF1A	0	0.468893	0.869	0.71	0	1
TPT1	0	0.468627	1	1	0	1
GOLGB1	0	0.462844	0.607	0.301	0	1
UBE2S	0	0.459244	0.371	0.132	0	1
RANBP2	0	0.457625	0.544	0.306	0	1
HCLS1	0	0.455744	0.883	0.69	0	1
XRCC5	0	0.453507	0.717	0.377	0	1
JDP2	0	0.449229	0.58	0.257	0	1
DLEU1	0	0.448088	0.344	0.087	0	1
CYBA	0	0.440624	0.995	0.977	0	1
GNAS	0	0.437056	0.977	0.829	0	1
JAZF1	0	0.436225	0.449	0.15	0	1
BOD1L1	0	0.431923	0.626	0.299	0	1
CALHM6	0	0.429024	0.484	0.227	0	1
MT-ND1	0	0.428534	0.996	0.986	0	1
IFI30	0	0.425607	0.892	0.725	0	1
DOCK4	0	0.422685	0.76	0.495	0	1
LINC01578	0	0.421431	0.555	0.215	0	1
PLEKHO1	0	0.421133	0.685	0.372	0	1
AL360012.1	0	0.410311	0.364	0.101	0	1
SEPTIN7	0	0.407673	0.711	0.335	0	1
SERPINB1	0	0.404546	0.721	0.453	0	1
NFIL3	0	0.397613	0.403	0.177	0	1
ARHGAP21	0	0.397296	0.566	0.262	0	1
SP100	0	0.39362	0.764	0.501	0	1
HLA-DMA	0	0.393135	0.938	0.797	0	1
TOP1	0	0.393105	0.668	0.364	0	1
CCND1	0	0.392861	0.49	0.212	0	1
AIF1	0	0.386271	0.99	0.967	0	1
OTULINL	0	0.385714	0.582	0.293	0	1
MARCKS	0	0.384651	0.987	0.945	0	1
EPB41L2	0	0.383881	0.912	0.774	0	1
GNAI2	0	0.383881	0.933	0.768	0	1
ARL5A	0	0.383286	0.8	0.57	0	1
TAF10	0	0.38318	0.553	0.232	0	1
PDGFB	0	0.382425	0.611	0.35	0	1
PIK3R1	0	0.380425	0.691	0.408	0	1
CCDC47	0	0.378552	0.556	0.264	0	1
CD302	0	0.37835	0.825	0.589	0	1
AIDA	0	0.377785	0.553	0.267	0	1
PCED1B-AS1	0	0.375097	0.627	0.28	0	1
GIMAP4	0	0.372922	0.682	0.396	0	1
HIST2H2AC	0	0.372467	0.408	0.126	0	1
SESN3	0	0.365378	0.475	0.196	0	1
FPR1	0	0.362419	0.732	0.502	0	1
DST	0	0.362221	0.608	0.337	0	1
TAGAP	0	0.356497	0.391	0.176	0	1
QKI	0	0.355468	0.885	0.755	0	1
DOCK2	0	0.355391	0.574	0.28	0	1
MICOS10	0	0.350188	0.729	0.386	0	1
EIF4A3	0	0.348784	0.509	0.267	0	1
MS4A6A	0	0.34723	0.908	0.786	0	1
ALDH2	0	0.341143	0.614	0.325	0	1
SWAP70	0	0.339474	0.597	0.335	0	1
JOSD1	0	0.338181	0.409	0.169	0	1
TOMM6	0	0.338078	0.636	0.301	0	1
HLA-DMB	0	0.337719	0.874	0.679	0	1
CLEC5A	0	0.336816	0.392	0.195	0	1
CTSH	0	0.336368	0.771	0.514	0	1
RESF1	0	0.336001	0.451	0.178	0	1
SERPINB6	0	0.335875	0.673	0.383	0	1
UBL3	0	0.334986	0.621	0.354	0	1
HNRNPAB	0	0.334188	0.568	0.281	0	1
CLEC2B	0	0.3337	0.57	0.28	0	1
CEBPA	0	0.332585	0.544	0.291	0	1
PPP1R10	0	0.33248	0.566	0.301	0	1
ANKRD22	0	0.33145	0.349	0.111	0	1
IL18	0	0.331347	0.868	0.669	0	1
NOL7	0	0.329837	0.583	0.295	0	1
GCC2	0	0.327996	0.549	0.298	0	1
APPL1	0	0.327683	0.581	0.307	0	1
SLC3A2	0	0.327521	0.565	0.286	0	1
TTC7A	0	0.327509	0.358	0.146	0	1
HLA-DOA	0	0.326767	0.428	0.168	0	1
CCT2	0	0.326131	0.447	0.199	0	1
TNFSF13B	0	0.325921	0.558	0.306	0	1
SPATS2L	0	0.325759	0.467	0.252	0	1
TGFB1	0	0.323149	0.618	0.342	0	1
EMB	0	0.321647	0.477	0.221	0	1
USF2	0	0.32126	0.592	0.304	0	1
PRKDC	0	0.318967	0.478	0.224	0	1
NACA	0	0.31707	0.993	0.985	0	1
AC091271.1	0	0.31521	0.315	0.118	0	1
DDX3Y	0	0.313531	0.429	0.215	0	1
SRGAP1	0	0.312702	0.472	0.223	0	1
EIF4A1	0	0.30973	0.956	0.812	0	1
PDXK	0	0.309204	0.549	0.306	0	1
BEX4	0	0.308772	0.503	0.248	0	1
MEF2A	0	0.308692	0.88	0.707	0	1
RBIS	0	0.30764	0.447	0.176	0	1
GPR82	0	0.307449	0.329	0.146	0	1
HLA-A	0	0.305364	0.989	0.956	0	1
SNX2	0	0.305299	0.59	0.32	0	1
GLS	0	0.302997	0.507	0.266	0	1
ARHGAP18	0	0.30137	0.655	0.4	0	1
TNFSF13	0	0.299857	0.479	0.223	0	1
TLR2	0	0.299661	0.541	0.298	0	1
MIA3	0	0.299524	0.411	0.177	0	1
CALM1	0	0.2973	0.925	0.796	0	1
VPS13C	0	0.29652	0.646	0.387	0	1
MT-CO2	0	0.293548	0.998	0.991	0	1
VEGFB	0	0.290055	0.454	0.216	0	1
ANTKMT	0	0.289841	0.333	0.1	0	1
HIST1H1C	0	0.288796	0.329	0.143	0	1
TLR3	0	0.287137	0.335	0.129	0	1
AL078590.2	0	0.286098	0.259	0.06	0	1
UBE2V1	0	0.286035	0.524	0.254	0	1
RAB14	0	0.28445	0.54	0.282	0	1
WNT5A	0	0.283001	0.379	0.166	0	1
MICOS13	0	0.282713	0.463	0.206	0	1
EFHD2	0	0.281964	0.578	0.319	0	1
STX6	0	0.281441	0.489	0.249	0	1
GPRIN3	0	0.281096	0.489	0.244	0	1
PRKACB	0	0.280841	0.432	0.201	0	1
PARP4	0	0.280265	0.376	0.153	0	1
CEP170	0	0.273888	0.583	0.334	0	1
SEPTIN6	0	0.273838	0.35	0.127	0	1
ARHGEF6	0	0.273154	0.406	0.192	0	1
RTF2	0	0.272223	0.532	0.286	0	1
SMARCA5	0	0.271938	0.499	0.271	0	1
RASSF2	0	0.271065	0.489	0.257	0	1
STK17A	0	0.270348	0.445	0.224	0	1
GIMAP1	0	0.267726	0.405	0.185	0	1
PDCD4	0	0.266995	0.428	0.21	0	1
PPP1R14B	0	0.266639	0.443	0.216	0	1
TRAPPC5	0	0.263734	0.547	0.272	0	1
DBNDD2	0	0.262313	0.411	0.176	0	1
TSNAX	0	0.261769	0.45	0.226	0	1
CTSS	0	0.261733	0.957	0.865	0	1
IVD	0	0.261427	0.357	0.146	0	1
MTUS1	0	0.259073	0.397	0.187	0	1
RPS2	0	0.258063	1	0.999	0	1
MSRB2	0	0.257638	0.408	0.194	0	1
AOAH	0	0.255429	0.393	0.177	0	1
EPRS	0	0.255399	0.358	0.152	0	1
BEST1	0	0.255035	0.289	0.106	0	1
IGSF21	0	0.255028	0.317	0.127	0	1
PARP1	0	0.252643	0.483	0.256	0	1
SMARCE1	0	0.251231	0.386	0.171	0	1
SCIMP	0	0.250602	0.338	0.149	0	1
DNAJA1	1.37e-307	0.606951	0.78	0.656	2.78e-303	1
HIST1H2AC	4.99e-307	0.353715	0.321	0.144	1.01e-302	1
ARL4C	2.41e-306	0.393105	0.43	0.224	4.87e-302	1
MSR1	4.21e-303	0.308612	0.806	0.603	8.52e-299	1
RCSD1	2.11e-302	0.259806	0.565	0.323	4.28e-298	1
DNAJA4	5.33e-302	0.494095	0.368	0.183	1.08e-297	1
ATP6V0C	1.85e-300	0.265262	0.874	0.61	3.74e-296	1
MT-ND4	1.52e-299	0.279445	0.999	0.993	3.08e-295	1
MSN	1.99e-298	0.297446	0.729	0.492	4.04e-294	1
CREM	1.44e-297	0.318657	0.546	0.314	2.91e-293	1
KLHL6	3.74e-297	0.27659	0.399	0.201	7.58e-293	1
LPAR6	2.92e-296	0.285564	0.651	0.406	5.9e-292	1
WDR61	3.02e-296	0.321586	0.299	0.133	6.11e-292	1
PPA1	2.15e-294	0.301141	0.465	0.253	4.34e-290	1
PHACTR1	1.4e-290	0.367463	0.461	0.253	2.84e-286	1
TPR	5.54e-290	0.270144	0.527	0.302	1.12e-285	1
ZFP36L2	5.8e-290	0.400742	0.913	0.834	1.17e-285	1
JPT1	2.06e-289	0.33322	0.612	0.387	4.18e-285	1
LNCAROD	1.15e-285	0.368996	0.295	0.131	2.34e-281	1
TBXAS1	2.27e-285	0.267306	0.682	0.436	4.58e-281	1
TRIM22	1.77e-283	0.281413	0.504	0.283	3.58e-279	1
PTGER4	3.26e-282	0.33413	0.41	0.216	6.59e-278	1
GADD45B	1.57e-281	0.699256	0.776	0.698	3.18e-277	1
SLC8A1	2.23e-281	0.251609	0.607	0.362	4.52e-277	1
RAPGEF1	1.65e-279	0.250367	0.474	0.261	3.34e-275	1
SRGN	7.01e-279	0.314507	0.999	0.994	1.42e-274	1
FSCN1	9.39e-278	0.284275	0.445	0.241	1.9e-273	1
TXNIP	1.26e-274	0.522394	0.77	0.644	2.56e-270	1
PIK3IP1	2.25e-273	0.261364	0.489	0.273	4.54e-269	1
PELI1	5.27e-272	0.286793	0.527	0.307	1.07e-267	1
PKIB	6.49e-270	0.284811	0.285	0.126	1.31e-265	1
GTF3A	2.72e-268	0.253971	0.628	0.391	5.5e-264	1
TSPO	4.15e-267	0.285703	0.907	0.8	8.4e-263	1
CX3CR1	4.99e-267	0.350665	0.658	0.433	1.01e-262	1
ITPR2	6.76e-266	0.290707	0.626	0.395	1.37e-261	1
EID1	1.27e-265	0.264993	0.644	0.412	2.56e-261	1
ITGAV	1.76e-265	0.262284	0.619	0.385	3.57e-261	1
CYFIP1	2.1e-265	0.319783	0.816	0.654	4.26e-261	1
ARL6IP5	1.66e-263	0.265531	0.836	0.637	3.37e-259	1
SRGAP2	5.7e-263	0.320043	0.641	0.417	1.15e-258	1
PTMS	3.17e-260	0.278601	0.587	0.365	6.42e-256	1
GNA13	1.98e-259	0.257489	0.56	0.334	4.01e-255	1
BRI3	1.75e-257	0.267276	0.867	0.717	3.55e-253	1
PICALM	2.87e-255	0.283251	0.675	0.453	5.81e-251	1
LAP3	2.02e-252	0.294731	0.607	0.381	4.08e-248	1
NDUFA13	2.29e-252	0.277788	0.793	0.599	4.64e-248	1
UBB	9.02e-251	0.434875	0.932	0.873	1.82e-246	1
BCAS2	5.4e-250	0.315776	0.352	0.181	1.09e-245	1
FOS	1.17e-249	0.336561	0.986	0.944	2.37e-245	1
MAF	5.62e-249	0.357554	0.796	0.632	1.14e-244	1
EEF1B2	1.36e-245	0.265335	0.981	0.957	2.75e-241	1
PLXDC2	1.82e-245	0.254138	0.947	0.859	3.68e-241	1
CST3	3.95e-245	0.307976	0.993	0.991	8e-241	1
HTRA1	7.02e-244	0.337996	0.781	0.616	1.42e-239	1
RHOB	6.1e-243	0.313809	0.857	0.745	1.23e-238	1
PFKFB3	2.21e-241	0.252601	0.489	0.284	4.47e-237	1
PADI2	1.55e-239	0.288836	0.57	0.349	3.14e-235	1
HSP90AA1	4.7e-238	0.537098	0.994	0.988	9.51e-234	1
MS4A4A	7.32e-236	0.306765	0.683	0.481	1.48e-231	1
CTSC	4.23e-235	0.304955	0.842	0.701	8.56e-231	1
YWHAB	2.71e-234	0.251698	0.874	0.724	5.48e-230	1
PMAIP1	8.02e-234	0.307559	0.344	0.176	1.62e-229	1
PTPRC	5.11e-230	0.278689	0.905	0.799	1.03e-225	1
HERPUD1	1.28e-229	0.377147	0.839	0.733	2.6e-225	1
TNFSF10	1.91e-227	0.306941	0.324	0.164	3.86e-223	1
ANXA5	3.61e-224	0.268324	0.866	0.74	7.3e-220	1
H3F3B	2.97e-219	0.278565	0.997	0.988	6e-215	1
RGS161	5.56e-217	0.49415	0.429	0.256	1.13e-212	1
SERPINB9	7.51e-217	0.267304	0.539	0.335	1.52e-212	1
IL13RA1	1.54e-207	0.268184	0.737	0.55	3.12e-203	1
SERTAD1	1e-204	0.277829	0.349	0.194	2.02e-200	1
BASP1	8.53e-198	0.299987	0.688	0.501	1.73e-193	1
TUBB4B	8.63e-198	0.302366	0.412	0.246	1.75e-193	1
ZFAND2A	2.7e-193	0.39829	0.321	0.178	5.47e-189	1
MDM2	2.67e-192	0.269781	0.396	0.229	5.41e-188	1
KLF10	1.3e-186	0.274757	0.4	0.239	2.63e-182	1
FCGRT	8.73e-186	0.321613	0.934	0.892	1.77e-181	1
FKBP5	2.73e-178	0.28212	0.867	0.783	5.51e-174	1
CD14	1.03e-175	0.420018	0.856	0.829	2.08e-171	1
DNAJB1	2.94e-175	0.72599	0.772	0.788	5.95e-171	1
FOLR2	1.71e-174	0.288204	0.448	0.286	3.46e-170	1
FCGBP	3.87e-172	0.43986	0.599	0.467	7.84e-168	1
AL355075.4	1.18e-169	0.264708	0.294	0.159	2.38e-165	1
NCL	2.11e-167	0.268696	0.803	0.674	4.27e-163	1
HSPA5	7.46e-167	0.534511	0.637	0.473	1.51e-162	1
PTGS2	1.16e-166	0.533547	0.357	0.217	2.34e-162	1
IER2	1.49e-163	0.338667	0.913	0.867	3.01e-159	1
JUN	9.06e-159	0.393969	0.927	0.912	1.83e-154	1
SLC2A5	1.36e-157	0.25971	0.639	0.468	2.76e-153	1
PRDM1	2.87e-148	0.264556	0.416	0.262	5.82e-144	1
OTUD1	3.21e-143	0.447007	0.521	0.381	6.49e-139	1
C5AR1	1.08e-136	0.266645	0.596	0.439	2.18e-132	1
SCIN	2.05e-136	0.335387	0.614	0.473	4.14e-132	1
HSPH1	7.64e-133	0.488309	0.69	0.641	1.55e-128	1
HSPE1	5.58e-131	0.42591	0.76	0.668	1.13e-126	1
KLF4	6.55e-128	0.256638	0.527	0.372	1.33e-123	1
CH25H	2.33e-127	0.411551	0.369	0.24	4.71e-123	1
JUNB	1.03e-113	0.282926	0.932	0.907	2.08e-109	1
EGR3	3.58e-103	0.344923	0.52	0.396	7.24e-99	1
BHLHE41	2.32e-93	0.264362	0.761	0.686	4.7e-89	1
DUSP2	1.38e-85	0.367901	0.378	0.273	2.8e-81	1
IER3	4.74e-80	0.38619	0.839	0.818	9.59e-76	1
HSPA6	1.81e-75	0.738444	0.262	0.18	3.66e-71	1
NR4A2	4.55e-68	0.292325	0.691	0.646	9.2e-64	1
CD83	8.78e-68	0.308056	0.745	0.737	1.78e-63	1
CCL4L21	7.85e-64	0.792042	0.688	0.744	1.59e-59	1
GPR183	1.61e-50	0.333747	0.623	0.586	3.26e-46	1
CCL41	9.04e-44	0.586228	0.759	0.834	1.83e-39	1
ISG15	3.52e-11	0.385821	0.312	0.268	7.13e-07	1
CXCL3	0	2.66477	0.417	0.041	0	2
CXCL2	0	2.61275	0.496	0.08	0	2
TIMP1	0	2.02199	0.763	0.384	0	2
S100A9	0	2.02062	0.67	0.403	0	2
S100A8	0	2.01137	0.458	0.248	0	2
AREG	0	1.88084	0.378	0.099	0	2
G0S2	0	1.8657	0.42	0.138	0	2
MT2A	0	1.66497	0.857	0.636	0	2
CXCL8	0	1.50931	0.827	0.612	0	2
VCAN	0	1.47283	0.363	0.06	0	2
LYZ	0	1.45219	0.65	0.328	0	2
EREG	0	1.41763	0.254	0.021	0	2
MIF	0	1.37203	0.843	0.691	0	2
S100A6	0	1.31998	0.797	0.478	0	2
PLIN2	0	1.31428	0.688	0.448	0	2
S100A10	0	1.31085	0.721	0.308	0	2
CCL20	0	1.27081	0.297	0.117	0	2
THBS1	0	1.26531	0.342	0.049	0	2
GAPDH	0	1.19828	0.995	0.989	0	2
VIM	0	1.17744	0.952	0.766	0	2
LGALS1	0	1.16187	0.927	0.782	0	2
CSTB	0	1.06005	0.827	0.721	0	2
CD44	0	1.05968	0.599	0.226	0	2
NAMPT	0	0.993557	0.857	0.648	0	2
FTH1	0	0.987469	1	1	0	2
LDHA	0	0.927029	0.778	0.656	0	2
ADM	0	0.92301	0.36	0.095	0	2
SOD2	0	0.877385	0.87	0.719	0	2
FTL	0	0.828776	1	1	0	2
ENO1	0	0.827416	0.741	0.606	0	2
TGFBI	0	0.808082	0.516	0.248	0	2
SEC61G	0	0.797786	0.715	0.494	0	2
THBD	0	0.77105	0.32	0.075	0	2
ANXA1	0	0.768354	0.492	0.251	0	2
BNIP3	0	0.747327	0.284	0.066	0	2
PLAUR	0	0.743436	0.776	0.549	0	2
TPI1	0	0.691089	0.8	0.664	0	2
LUCAT1	0	0.674907	0.396	0.164	0	2
BTG1	0	0.672493	0.948	0.91	0	2
SLC16A10	0	0.622313	0.383	0.134	0	2
PKM	0	0.607245	0.681	0.498	0	2
CHI3L1	0	0.589845	0.317	0.105	0	2
ANXA2	0	0.578808	0.573	0.33	0	2
VEGFA	0	0.570011	0.388	0.177	0	2
RPL71	0	0.556704	0.99	0.974	0	2
UPP1	0	0.549792	0.4	0.184	0	2
NDRG1	0	0.533119	0.299	0.116	0	2
TMSB10	0	0.491338	1	1	0	2
FOSL2	0	0.447758	0.388	0.165	0	2
LMNA	0	0.40679	0.345	0.153	0	2
RPLP21	0	0.405927	1	0.999	0	2
SERF2	0	0.396094	0.996	0.99	0	2
UBA52	0	0.379347	0.999	0.997	0	2
BCL2A11	3e-307	0.582065	0.68	0.459	6.06e-303	2
SOCS31	6.44e-307	0.460475	0.465	0.249	1.3e-302	2
RPS4Y11	9.62e-306	0.419376	0.685	0.444	1.95e-301	2
CLU	1.04e-302	0.654965	0.391	0.202	2.1e-298	2
EMP3	5.91e-302	0.488874	0.481	0.274	1.2e-297	2
RPL10	2.69e-300	0.38408	1	1	5.45e-296	2
PFDN5	8.26e-297	0.374647	0.987	0.967	1.67e-292	2
MXD1	3.83e-294	0.446062	0.375	0.184	7.75e-290	2
MT1X	9.29e-294	1.53057	0.385	0.203	1.88e-289	2
SNHG5	1.34e-290	0.635284	0.759	0.615	2.71e-286	2
PGK1	2.16e-290	0.654549	0.652	0.503	4.38e-286	2
RPS171	5.06e-288	0.448434	0.971	0.918	1.02e-283	2
RPL27A1	1.75e-286	0.374145	0.999	0.998	3.54e-282	2
MT3	5.13e-285	0.642914	0.397	0.21	1.04e-280	2
RPL13A1	1.36e-283	0.430145	0.999	0.998	2.74e-279	2
S100A4	2.11e-277	0.66792	0.69	0.493	4.26e-273	2
RPL28	1.42e-276	0.313449	1	1	2.88e-272	2
CD93	4.24e-265	0.436334	0.366	0.188	8.58e-261	2
MRC1	5.99e-263	0.418914	0.324	0.15	1.21e-258	2
PTMA	3.1e-262	0.413528	1	0.999	6.27e-258	2
GK	1.15e-252	0.386149	0.349	0.179	2.34e-248	2
RPS26	4.42e-248	0.332595	0.973	0.934	8.94e-244	2
RPL391	7.39e-246	0.30684	0.999	1	1.5e-241	2
RPS161	4.6e-240	0.329161	0.999	0.997	9.31e-236	2
PLP2	4.42e-239	0.288038	0.269	0.121	8.95e-235	2
P4HB	4.61e-236	0.511261	0.52	0.352	9.33e-232	2
RPS15	5.91e-234	0.290569	0.999	0.998	1.2e-229	2
CSTA	3.75e-231	0.37014	0.347	0.186	7.6e-227	2
RAB13	1.51e-224	0.389244	0.405	0.238	3.05e-220	2
ARL4C1	7.27e-224	0.438865	0.414	0.238	1.47e-219	2
RPL36	1.15e-222	0.290382	0.999	0.997	2.33e-218	2
RPS15A1	3.09e-219	0.334407	0.999	0.996	6.26e-215	2
ERO1A	2.28e-216	0.51737	0.31	0.167	4.62e-212	2
CTSL	1.13e-214	0.833425	0.728	0.621	2.28e-210	2
CD55	6.17e-213	0.444428	0.343	0.188	1.25e-208	2
BNIP3L	1.86e-211	0.528999	0.546	0.397	3.76e-207	2
AP1S2	5.07e-211	0.37989	0.498	0.33	1.03e-206	2
TXN	5.24e-211	0.582936	0.495	0.341	1.06e-206	2
CD163	3.35e-206	0.350472	0.83	0.684	6.78e-202	2
F13A1	1.05e-203	0.470694	0.323	0.169	2.12e-199	2
PHLDA1	3.45e-202	0.358982	0.329	0.173	6.98e-198	2
C4orf3	7.85e-202	0.432912	0.649	0.501	1.59e-197	2
RPS251	8.81e-201	0.292396	0.998	0.994	1.78e-196	2
ZFAS1	6.64e-199	0.393313	0.891	0.813	1.34e-194	2
OAZ1	8.06e-199	0.288276	0.997	0.993	1.63e-194	2
TMEM258	6.04e-197	0.394977	0.694	0.543	1.22e-192	2
NFKBIA	4.79e-194	0.54262	0.915	0.871	9.7e-190	2
LGALS3	5.9e-193	0.414546	0.391	0.228	1.19e-188	2
RPLP0	8.45e-193	0.331307	0.983	0.966	1.71e-188	2
IER31	1.08e-184	0.559003	0.883	0.809	2.19e-180	2
PPDPF	5.96e-183	0.366154	0.446	0.293	1.21e-178	2
RNASE1	2.07e-181	0.293747	0.366	0.203	4.2e-177	2
TAGLN2	1.28e-180	0.345708	0.381	0.232	2.58e-176	2
RPS5	4.53e-176	0.315446	0.986	0.968	9.17e-172	2
LITAF	2.6e-175	0.428887	0.661	0.521	5.27e-171	2
AP2S1	5.95e-175	0.389383	0.699	0.567	1.2e-170	2
TNFAIP3	1.34e-174	0.451473	0.751	0.609	2.72e-170	2
SLC2A3	6.2e-173	0.572308	0.461	0.312	1.25e-168	2
SNHG25	3.51e-170	0.285608	0.298	0.16	7.11e-166	2
PLTP	3.85e-170	0.541589	0.619	0.463	7.78e-166	2
ICAM1	2.63e-168	0.360076	0.382	0.232	5.33e-164	2
UGP2	1.92e-165	0.36073	0.423	0.279	3.88e-161	2
FNDC3B	2.1e-164	0.288591	0.335	0.194	4.25e-160	2
RPL32	7.01e-164	0.250724	1	0.999	1.42e-159	2
ATP6V1G1	2.48e-163	0.363682	0.696	0.571	5.03e-159	2
IQGAP1	3.83e-163	0.342867	0.541	0.387	7.74e-159	2
RPS3A	7.74e-163	0.277232	0.999	0.997	1.57e-158	2
RPL231	4.13e-160	0.285857	0.997	0.994	8.36e-156	2
GSTO1	1.08e-158	0.356111	0.65	0.511	2.19e-154	2
TUBA1C	2.21e-157	0.259863	0.308	0.175	4.47e-153	2
LY96	1.92e-153	0.378177	0.566	0.431	3.89e-149	2
POLR2L	2.79e-152	0.360578	0.588	0.45	5.64e-148	2
NFKBIZ	8.37e-152	0.369209	0.588	0.427	1.69e-147	2
IFI301	1.34e-147	0.39652	0.851	0.743	2.72e-143	2
SDCBP	1.69e-147	0.31666	0.869	0.798	3.41e-143	2
TBCA	3.37e-145	0.323514	0.64	0.509	6.82e-141	2
PMP22	3.48e-145	0.259524	0.319	0.185	7.05e-141	2
PIM3	1.78e-144	0.264016	0.261	0.143	3.6e-140	2
BHLHE40	8.24e-144	0.300463	0.338	0.207	1.67e-139	2
RPS12	1.73e-143	0.260134	0.999	0.999	3.5e-139	2
NPC2	5.86e-140	0.318486	0.984	0.987	1.19e-135	2
GUK1	9.44e-140	0.299447	0.652	0.522	1.91e-135	2
RPS18	1.17e-139	0.261717	1	0.999	2.38e-135	2
LRRFIP1	3.66e-138	0.349533	0.672	0.546	7.41e-134	2
EEF1D	4.06e-137	0.272697	0.952	0.922	8.22e-133	2
C5AR11	5.75e-137	0.351811	0.596	0.448	1.16e-132	2
HLA-DRB51	6.5e-137	0.323739	0.494	0.335	1.31e-132	2
BCAT1	2.67e-134	0.292053	0.302	0.181	5.41e-130	2
MAFF	1.48e-133	0.261914	0.312	0.185	2.99e-129	2
PGAM1	4.85e-132	0.297957	0.364	0.241	9.81e-128	2
GPI	9.75e-131	0.275453	0.291	0.174	1.97e-126	2
TREM1	5.94e-130	0.335727	0.265	0.154	1.2e-125	2
CNIH4	5.1e-127	0.268217	0.289	0.174	1.03e-122	2
BTF3	1.5e-126	0.272722	0.94	0.902	3.04e-122	2
ELOB	5.75e-126	0.283313	0.818	0.727	1.16e-121	2
COX6B1	8.25e-126	0.2598	0.878	0.807	1.67e-121	2
CLEC2B1	2.48e-125	0.440352	0.447	0.323	5.02e-121	2
ATP5MPL1	1.41e-123	0.294234	0.738	0.639	2.85e-119	2
COX7A2	3.34e-123	0.286483	0.762	0.659	6.76e-119	2
TMEM167A	6.66e-122	0.282603	0.421	0.296	1.35e-117	2
CTSD	1.35e-121	0.393142	0.904	0.872	2.73e-117	2
ABL21	3.5e-117	0.356002	0.467	0.333	7.09e-113	2
ATP5MD	8.47e-117	0.283934	0.705	0.598	1.71e-112	2
SEC61B	2.96e-111	0.336278	0.661	0.555	5.99e-107	2
SAT1	4.3e-111	0.259664	0.999	0.999	8.71e-107	2
GLUL	7.03e-110	0.438608	0.912	0.894	1.42e-105	2
APLP2	1.57e-109	0.283962	0.798	0.714	3.18e-105	2
VAMP5	9.55e-109	0.250951	0.301	0.191	1.93e-104	2
BLVRB	1.37e-106	0.304313	0.38	0.27	2.78e-102	2
SRGN1	2.2e-106	0.30819	0.993	0.995	4.46e-102	2
SH3BGRL3	3e-105	0.41516	0.9	0.877	6.07e-101	2
LSP1	6.69e-105	0.307712	0.311	0.206	1.35e-100	2
UQCRQ	4.13e-104	0.291401	0.69	0.585	8.36e-100	2
IFITM2	1.16e-103	0.517242	0.489	0.385	2.34e-99	2
MYL6	8.18e-103	0.287833	0.966	0.953	1.66e-98	2
DYNLL1	4.64e-101	0.268819	0.746	0.644	9.39e-97	2
SELENOP	1.69e-100	0.57843	0.355	0.255	3.42e-96	2
FKBP1A	2.97e-100	0.2959	0.526	0.422	6e-96	2
SNHG29	3.74e-100	0.304048	0.702	0.601	7.58e-96	2
IL1B	9.63e-100	0.332063	0.765	0.659	1.95e-95	2
RPL171	2.71e-99	0.262122	0.981	0.955	5.48e-95	2
TNFAIP8	1.64e-95	0.250143	0.267	0.169	3.32e-91	2
MAP1LC3B	5.21e-94	0.316807	0.533	0.431	1.05e-89	2
HINT1	5.46e-92	0.263516	0.771	0.694	1.11e-87	2
SSR4	3e-91	0.281952	0.725	0.627	6.06e-87	2
UQCR11	1.04e-90	0.254395	0.886	0.843	2.1e-86	2
PDIA4	9.39e-90	0.307302	0.298	0.203	1.9e-85	2
EIF4EBP1	1.23e-89	0.268306	0.341	0.242	2.49e-85	2
RGCC	1.7e-89	0.321424	0.383	0.264	3.44e-85	2
HSP90B1	7.4e-88	0.527908	0.782	0.726	1.5e-83	2
TNFAIP2	8.03e-87	0.382701	0.368	0.272	1.62e-82	2
H3F3A	8.04e-87	0.26703	0.989	0.988	1.63e-82	2
EIF3E	1.52e-86	0.264416	0.753	0.674	3.07e-82	2
ATP2B1	9.01e-85	0.328379	0.405	0.309	1.82e-80	2
WTAP	2.24e-84	0.301691	0.39	0.289	4.53e-80	2
GPR1831	3.48e-84	0.556578	0.663	0.579	7.03e-80	2
SELENOK	2.15e-83	0.253588	0.576	0.461	4.35e-79	2
OSTC	3.99e-80	0.259582	0.381	0.286	8.08e-76	2
GPNMB	1.16e-78	0.540812	0.554	0.457	2.34e-74	2
HK2	1.3e-76	0.476411	0.262	0.183	2.64e-72	2
SSR2	1.5e-76	0.280394	0.511	0.419	3.05e-72	2
P4HA1	1.08e-74	0.329156	0.363	0.275	2.18e-70	2
MANF	2.82e-73	0.278573	0.255	0.173	5.71e-69	2
TPM4	3.58e-71	0.259671	0.507	0.41	7.24e-67	2
HSPA51	1.16e-67	0.405742	0.582	0.495	2.36e-63	2
FCER1G	2.53e-66	0.2557	0.967	0.975	5.12e-62	2
PNRC1	2.22e-65	0.258772	0.928	0.911	4.49e-61	2
CALR	9.59e-65	0.34768	0.695	0.629	1.94e-60	2
TUBA1A	1.13e-63	0.365082	0.453	0.37	2.29e-59	2
SNX10	2.43e-61	0.251795	0.335	0.253	4.92e-57	2
NUPR1	1.36e-60	0.876698	0.359	0.292	2.76e-56	2
SDF2L1	1.39e-59	0.288844	0.304	0.228	2.81e-55	2
ACSL1	2.35e-59	0.252548	0.538	0.453	4.75e-55	2
NEAT1	8.92e-46	0.27262	0.994	0.996	1.8e-41	2
HMOX1	7.25e-44	0.890326	0.75	0.753	1.47e-39	2
FAM162A	5.84e-38	0.251811	0.283	0.229	1.18e-33	2
FABP5	7.15e-34	0.43078	0.426	0.37	1.45e-29	2
S100B	1.23e-30	0.26633	0.28	0.224	2.49e-26	2
FCGBP1	1.09e-11	0.277865	0.516	0.492	2.21e-07	2
IFI44L	0	1.71354	0.914	0.24	0	3
IFI6	0	1.6513	0.839	0.24	0	3
ISG151	0	1.38266	0.789	0.224	0	3
APOE1	0	1.34318	0.999	0.981	0	3
GLDN	0	1.34272	0.889	0.506	0	3
MX1	0	1.31059	0.809	0.183	0	3
CD811	0	1.25118	0.998	0.897	0	3
MINOS1	0	1.22212	0.77	0.062	0	3
LY6E	0	1.18952	0.738	0.193	0	3
IFIT3	0	1.17503	0.67	0.094	0	3
PARP14	0	1.12273	0.822	0.375	0	3
2024-09-02	0	1.11527	0.739	0.049	0	3
IFNGR1	0	1.10549	0.965	0.748	0	3
2024-09-07	0	1.09175	0.72	0.053	0	3
XAF1	0	1.08153	0.744	0.209	0	3
PLA2G16	0	1.07181	0.701	0.038	0	3
PLD4	0	1.01329	0.848	0.321	0	3
APBB1IP	0	0.974226	0.95	0.676	0	3
TYMP	0	0.964803	0.911	0.675	0	3
CX3CR11	0	0.959738	0.838	0.447	0	3
MX2	0	0.933007	0.621	0.166	0	3
BHLHE411	0	0.913266	0.897	0.682	0	3
CAPG	0	0.906709	0.906	0.71	0	3
CACNA1A1	0	0.901443	0.524	0.166	0	3
BST2	0	0.877158	0.91	0.595	0	3
GNAS1	0	0.864996	0.992	0.849	0	3
EPSTI1	0	0.864987	0.73	0.226	0	3
IFIT1	0	0.859928	0.551	0.075	0	3
UNC93B1	0	0.850918	0.733	0.263	0	3
OAS1	0	0.839859	0.644	0.145	0	3
SHTN1	0	0.839804	0.825	0.452	0	3
SAMD9L	0	0.83936	0.669	0.19	0	3
C8orf59	0	0.787397	0.578	0.033	0	3
EIF2AK2	0	0.784102	0.682	0.236	0	3
C19orf70	0	0.78029	0.554	0.035	0	3
PLAC8	0	0.77853	0.4	0.1	0	3
KIAA1551	0	0.777786	0.513	0.033	0	3
A2M1	0	0.772364	0.981	0.842	0	3
SOCS6	0	0.767093	0.649	0.351	0	3
IGSF61	0	0.766789	0.88	0.54	0	3
FAM96B	0	0.764159	0.562	0.04	0	3
XIST	0	0.745722	0.825	0.207	0	3
FKBP2	0	0.741029	0.576	0.1	0	3
IFIT2	0	0.740108	0.493	0.099	0	3
IFITM3	0	0.736979	0.751	0.475	0	3
BIN11	0	0.732517	0.843	0.546	0	3
RNF213	0	0.728573	0.829	0.53	0	3
CYBA1	0	0.709526	0.996	0.979	0	3
LMO2	0	0.703518	0.693	0.247	0	3
STAT1	0	0.684921	0.618	0.202	0	3
CALM11	0	0.684474	0.925	0.815	0	3
RNASET2	0	0.677652	0.999	0.963	0	3
GLRX	0	0.673341	0.845	0.584	0	3
BRI31	0	0.663289	0.908	0.735	0	3
MXD4	0	0.659163	0.706	0.322	0	3
SLC1A3	0	0.654463	0.954	0.823	0	3
MUM1	0	0.649897	0.506	0.041	0	3
DRAP1	0	0.644965	0.808	0.48	0	3
IPCEF1	0	0.644695	0.448	0.108	0	3
PLEKHO11	0	0.636049	0.777	0.408	0	3
DHRS91	0	0.635746	0.459	0.119	0	3
TREM21	0	0.635605	0.965	0.841	0	3
CORO1A	0	0.632901	0.843	0.563	0	3
GPN3	0	0.630955	0.572	0.183	0	3
PSME2	0	0.630551	0.624	0.298	0	3
LGALS9	0	0.6298	0.823	0.498	0	3
IFI44	0	0.626848	0.603	0.202	0	3
FAM96A	0	0.622262	0.493	0.045	0	3
CKB	0	0.615549	0.495	0.195	0	3
CTSH1	0	0.610023	0.823	0.546	0	3
LTC4S1	0	0.608665	0.775	0.44	0	3
TRIM221	0	0.601828	0.652	0.3	0	3
CHCHD10	0	0.601566	0.795	0.492	0	3
HERC5	0	0.601313	0.439	0.11	0	3
LILRA4	0	0.599806	0.432	0.075	0	3
C6orf48	0	0.593674	0.538	0.07	0	3
MGST3	0	0.590616	0.774	0.449	0	3
CEBPA1	0	0.590316	0.666	0.315	0	3
ITM2B1	0	0.584599	1	0.987	0	3
PTP4A1	0	0.582959	0.427	0.032	0	3
OAS2	0	0.579926	0.493	0.106	0	3
BOD1L11	0	0.571525	0.675	0.341	0	3
LYL1	0	0.570244	0.563	0.201	0	3
NAGK	0	0.568257	0.678	0.327	0	3
SPTLC2	0	0.566654	0.658	0.365	0	3
RGS19	0	0.56359	0.699	0.34	0	3
SP110	0	0.560942	0.605	0.262	0	3
LAP31	0	0.551784	0.735	0.401	0	3
PYCARD	0	0.549878	0.857	0.652	0	3
OAS3	0	0.546267	0.419	0.075	0	3
POLR2J3.1	0	0.546134	0.415	0.043	0	3
C19orf24	0	0.544056	0.41	0.026	0	3
LPCAT2	0	0.535989	0.846	0.577	0	3
ORMDL1	0	0.535742	0.674	0.363	0	3
IRF7	0	0.528022	0.464	0.122	0	3
C19orf66	0	0.527327	0.371	0.018	0	3
SCPEP1	0	0.527086	0.724	0.394	0	3
DOCK8	0	0.521235	0.765	0.467	0	3
CD53	0	0.514965	0.91	0.707	0	3
FAM129A	0	0.508864	0.343	0.018	0	3
FAM173A	0	0.507534	0.385	0.014	0	3
LPIN2	0	0.506889	0.64	0.324	0	3
DDX60L	0	0.504312	0.455	0.133	0	3
PARP9	0	0.503682	0.49	0.163	0	3
AP005530.1	0	0.50357	0.412	0.101	0	3
DNASE2	0	0.503302	0.69	0.385	0	3
USP15	0	0.493259	0.658	0.353	0	3
CITED4	0	0.491078	0.321	0.055	0	3
C12orf75	0	0.489923	0.501	0.221	0	3
CNPY3	0	0.488504	0.816	0.536	0	3
ARPC3	0	0.486256	0.977	0.941	0	3
NAA20	0	0.482373	0.605	0.287	0	3
NAV3	0	0.479654	0.464	0.197	0	3
2024-09-06	0	0.476657	0.365	0.024	0	3
TROVE2	0	0.474726	0.358	0.02	0	3
IL17RA	0	0.473058	0.585	0.29	0	3
CMPK2	0	0.471189	0.363	0.051	0	3
LAT2	0	0.469012	0.71	0.394	0	3
PALD1	0	0.468622	0.579	0.284	0	3
COL4A3BP	0	0.46817	0.343	0.022	0	3
SYNDIG1	0	0.467601	0.436	0.135	0	3
SMIM37	0	0.467512	0.355	0.022	0	3
AAED1	0	0.467383	0.341	0.018	0	3
SCAMP2	0	0.459537	0.668	0.347	0	3
MUC20-OT1	0	0.457834	0.338	0.024	0	3
ADAR	0	0.451857	0.592	0.291	0	3
P2RY121	0	0.447708	0.475	0.191	0	3
RSAD2	0	0.438901	0.347	0.055	0	3
VEGFB1	0	0.434956	0.538	0.242	0	3
IFI35	0	0.434484	0.423	0.126	0	3
TNFSF101	0	0.428939	0.47	0.172	0	3
C20orf27	0	0.427021	0.501	0.207	0	3
TAF101	0	0.426998	0.574	0.277	0	3
HLA-DQA21	0	0.419357	0.556	0.208	0	3
RAB8A	0	0.417904	0.542	0.245	0	3
ASNA1	0	0.417225	0.325	0.019	0	3
NUPL2	0	0.416152	0.306	0.008	0	3
C3orf58	0	0.412199	0.296	0.013	0	3
FAM208A	0	0.410868	0.31	0.02	0	3
KHDRBS3	0	0.407605	0.376	0.129	0	3
KLF13	0	0.397875	0.461	0.174	0	3
KIAA1147	0	0.39701	0.281	0.012	0	3
LYSMD2	0	0.39421	0.466	0.184	0	3
UBE2L6	0	0.394046	0.47	0.191	0	3
UTP6	0	0.390995	0.437	0.148	0	3
PGP	0	0.388963	0.472	0.176	0	3
TLR31	0	0.385444	0.414	0.151	0	3
RASSF8	0	0.377972	0.363	0.122	0	3
DDX60	0	0.373597	0.319	0.076	0	3
AES	0	0.372126	0.272	0.018	0	3
INKA1	0	0.371565	0.361	0.1	0	3
C1orf123	0	0.371509	0.285	0.015	0	3
ENPP1	0	0.366712	0.295	0.066	0	3
RARRES3	0	0.365085	0.268	0.017	0	3
FAM213A	0	0.36486	0.283	0.023	0	3
SUSD3	0	0.362967	0.416	0.163	0	3
DTX3L	0	0.356115	0.405	0.158	0	3
COL8A2	0	0.354295	0.324	0.077	0	3
FAM149A	0	0.352008	0.337	0.092	0	3
ATP5S	0	0.34802	0.259	0.011	0	3
RAMMET	0	0.346122	0.272	0.015	0	3
SSFA2	0	0.339162	0.255	0.015	0	3
SALL1	0	0.337688	0.314	0.096	0	3
PQLC1	0	0.329592	0.251	0.011	0	3
APOPT1	0	0.324863	0.258	0.019	0	3
ADRB2	1.88e-306	0.41534	0.405	0.158	3.8e-302	3
HDAC9	2.38e-306	0.286887	0.303	0.095	4.82e-302	3
SCIN1	2.68e-306	0.542894	0.767	0.478	5.42e-302	3
VASH1	2.97e-303	0.431053	0.529	0.245	6e-299	3
HVCN1	2.86e-302	0.325121	0.342	0.12	5.79e-298	3
P2RY131	2.78e-300	0.536822	0.615	0.31	5.63e-296	3
SSB	2.87e-300	0.431917	0.616	0.32	5.81e-296	3
ALDH21	4.35e-300	0.521204	0.653	0.363	8.8e-296	3
APOBEC3G	1.18e-297	0.293636	0.326	0.111	2.39e-293	3
GNAI21	1.04e-296	0.445645	0.934	0.793	2.1e-292	3
COPRS	3.5e-293	0.301227	0.365	0.135	7.08e-289	3
LPAR5	3.67e-292	0.408373	0.514	0.238	7.44e-288	3
BAX	1.34e-291	0.520887	0.675	0.396	2.72e-287	3
PLXDC21	3.84e-290	0.497968	0.964	0.87	7.78e-286	3
YWHAH1	1.16e-288	0.540522	0.925	0.784	2.34e-284	3
JAK2	1.69e-287	0.34215	0.392	0.155	3.42e-283	3
LINC017361	1.78e-287	0.478964	0.676	0.364	3.59e-283	3
PSMB9	3.34e-287	0.419947	0.514	0.245	6.75e-283	3
BCL7C	2.2e-286	0.3024	0.377	0.145	4.45e-282	3
RAB12	2.36e-285	0.285185	0.31	0.105	4.77e-281	3
CD9	1.25e-284	0.67927	0.555	0.297	2.52e-280	3
GPR34	1.86e-283	0.538433	0.934	0.821	3.76e-279	3
SHISA5	2.79e-282	0.302753	0.358	0.134	5.65e-278	3
TLN11	1.01e-281	0.486158	0.854	0.647	2.04e-277	3
PHF11	1.26e-281	0.374726	0.453	0.2	2.55e-277	3
WASF2	2.33e-281	0.47824	0.891	0.689	4.71e-277	3
CPVL1	2.52e-281	0.470643	0.804	0.532	5.1e-277	3
UBC1	3.84e-281	0.407391	0.999	0.961	7.76e-277	3
C31	6.36e-280	0.50658	0.988	0.886	1.29e-275	3
ZNRF2	7.83e-280	0.326205	0.382	0.151	1.59e-275	3
RPS4X	2.15e-278	0.473068	0.997	0.996	4.36e-274	3
MAP2K2	2.5e-275	0.343436	0.46	0.204	5.06e-271	3
ABHD11	8.79e-274	0.290279	0.322	0.114	1.78e-269	3
SRGAP21	1.24e-272	0.547874	0.721	0.442	2.52e-268	3
PIK3R11	2.14e-272	0.482504	0.73	0.445	4.33e-268	3
REX1BD	2.26e-271	0.422602	0.725	0.439	4.57e-267	3
DDX58	5.11e-268	0.255013	0.252	0.076	1.03e-263	3
GNG5	6.25e-268	0.458233	0.889	0.748	1.26e-263	3
TNFSF13B1	3.19e-267	0.462608	0.614	0.337	6.45e-263	3
ADPRHL2	1.69e-266	0.260172	0.292	0.099	3.42e-262	3
TUBA1B	1.59e-265	0.519552	0.941	0.846	3.22e-261	3
SSBP1	3.04e-263	0.400035	0.683	0.396	6.16e-259	3
S100A11	6.78e-262	0.653353	0.991	0.991	1.37e-257	3
LRRK1	1.18e-261	0.340442	0.39	0.16	2.4e-257	3
SORL1	2.63e-260	0.537154	0.894	0.713	5.32e-256	3
LGALS3BP	1.42e-259	0.355615	0.39	0.161	2.87e-255	3
NCK2	2.25e-259	0.436018	0.489	0.237	4.56e-255	3
MYL12B	3.33e-259	0.449873	0.857	0.676	6.73e-255	3
PPM1K	6.8e-259	0.339394	0.393	0.163	1.38e-254	3
SIPA1	1.53e-258	0.360337	0.459	0.212	3.09e-254	3
CD371	2.55e-257	0.443263	0.882	0.71	5.15e-253	3
FGD2	4e-257	0.348973	0.454	0.202	8.1e-253	3
PRKCD	4.11e-255	0.294902	0.349	0.134	8.32e-251	3
SAMD9	3.75e-253	0.351882	0.429	0.19	7.59e-249	3
SAMHD1	4.31e-253	0.440368	0.77	0.497	8.72e-249	3
RNH1	1.7e-252	0.401493	0.573	0.306	3.45e-248	3
TGFBR1	1.64e-250	0.440776	0.704	0.426	3.33e-246	3
RAB141	1.03e-249	0.365081	0.59	0.314	2.08e-245	3
MEF2A1	1.67e-249	0.530254	0.89	0.731	3.38e-245	3
DPP7	2.31e-248	0.388705	0.692	0.409	4.67e-244	3
LILRA2	1.38e-245	0.274216	0.322	0.121	2.79e-241	3
NACA1	3.79e-245	0.400535	0.992	0.986	7.67e-241	3
NOL71	1.51e-241	0.359562	0.612	0.334	3.05e-237	3
TWF2	8.45e-240	0.353029	0.521	0.265	1.71e-235	3
TSTD1	2.8e-239	0.287746	0.335	0.132	5.66e-235	3
STK17A1	7.52e-239	0.398211	0.502	0.25	1.52e-234	3
EVL	1.4e-238	0.372744	0.631	0.35	2.84e-234	3
ABI3	3.18e-238	0.382875	0.552	0.293	6.43e-234	3
PPP1R14B1	1.9e-237	0.35785	0.494	0.244	3.84e-233	3
TMEM119	1.15e-236	0.414251	0.507	0.259	2.33e-232	3
ARFIP1	2e-235	0.289195	0.35	0.143	4.04e-231	3
RTTN	4.8e-235	0.286565	0.26	0.088	9.72e-231	3
BAG1	3.15e-233	0.331645	0.486	0.24	6.37e-229	3
ADGRG1	1.5e-232	0.577508	0.598	0.352	3.04e-228	3
RASA3	1.52e-232	0.277577	0.316	0.121	3.07e-228	3
TMEM156	4.22e-231	0.304939	0.409	0.18	8.53e-227	3
LRPAP1	2.56e-230	0.356484	0.63	0.359	5.19e-226	3
LIPA	9.47e-230	0.518813	0.733	0.494	1.92e-225	3
GSN	6.39e-227	0.407303	0.927	0.795	1.29e-222	3
SORT1	7.48e-227	0.336208	0.454	0.218	1.51e-222	3
JUND1	1.01e-225	0.717177	0.895	0.837	2.04e-221	3
C3AR1	2.21e-225	0.439066	0.749	0.501	4.47e-221	3
FCGR1B	5.76e-225	0.414688	0.519	0.271	1.17e-220	3
HLA-C	1.91e-224	0.425423	0.989	0.975	3.87e-220	3
ZNF791	3.37e-224	0.320904	0.4	0.178	6.82e-220	3
DOK1	3.7e-223	0.259567	0.351	0.144	7.49e-219	3
UBA7	1.27e-222	0.264019	0.296	0.112	2.57e-218	3
PSMB8	2.89e-221	0.348585	0.539	0.29	5.85e-217	3
EIF1AX	4.55e-221	0.363498	0.671	0.401	9.21e-217	3
PEPD	4.64e-219	0.310401	0.449	0.218	9.39e-215	3
HM13	4.84e-219	0.363925	0.557	0.303	9.79e-215	3
SNRPD3	4.95e-219	0.308532	0.442	0.213	1e-214	3
PSMB1	8.14e-219	0.382473	0.668	0.411	1.65e-214	3
NMI	8.39e-219	0.295884	0.372	0.163	1.7e-214	3
XRCC51	1.44e-218	0.366417	0.7	0.428	2.92e-214	3
COMT	1.77e-218	0.350546	0.602	0.343	3.59e-214	3
JDP21	5.53e-218	0.392814	0.558	0.306	1.12e-213	3
RPL30	4.12e-216	0.363979	0.998	0.996	8.35e-212	3
MRPS18C	1.25e-215	0.297966	0.443	0.213	2.53e-211	3
RAB32	9.99e-215	0.369643	0.518	0.277	2.02e-210	3
HNRNPAB1	5.47e-214	0.351148	0.58	0.322	1.11e-209	3
USP6NL	2.05e-213	0.291583	0.329	0.137	4.15e-209	3
PHB	3.4e-213	0.322376	0.458	0.229	6.89e-209	3
MIS18BP1	1.34e-212	0.475341	0.738	0.489	2.72e-208	3
BIN2	4.29e-212	0.340433	0.472	0.238	8.67e-208	3
IER5L1	5.16e-211	0.370861	0.414	0.194	1.04e-206	3
TMEM109	1.88e-210	0.272737	0.377	0.167	3.8e-206	3
SF1	2.05e-210	0.398037	0.634	0.376	4.16e-206	3
PANK2	9.97e-210	0.271643	0.342	0.145	2.02e-205	3
RPS10	3.88e-208	0.345785	0.983	0.976	7.85e-204	3
HLA-DPA11	1.23e-207	0.432387	0.997	0.953	2.48e-203	3
ERP29	6.38e-207	0.363067	0.705	0.45	1.29e-202	3
ST6GAL1	2.38e-206	0.466274	0.733	0.499	4.81e-202	3
DOCK10	9.36e-206	0.316849	0.514	0.269	1.89e-201	3
LRMDA	1.22e-205	0.282021	0.402	0.187	2.48e-201	3
FMNL3	1.34e-205	0.340519	0.495	0.255	2.71e-201	3
RABGAP1L	4.68e-203	0.31741	0.424	0.205	9.47e-199	3
NIFK	5.32e-203	0.275652	0.372	0.168	1.08e-198	3
SEMA4D	8.01e-203	0.355987	0.399	0.189	1.62e-198	3
RSBN1L	1.03e-202	0.282702	0.436	0.21	2.09e-198	3
MTHFD1L	1.55e-202	0.269365	0.355	0.156	3.14e-198	3
TBC1D1	3.62e-202	0.290534	0.397	0.186	7.33e-198	3
ARL6IP51	4.37e-202	0.363916	0.857	0.664	8.85e-198	3
GGNBP2	9.48e-202	0.325816	0.533	0.286	1.92e-197	3
PSMD8	4.09e-200	0.326578	0.567	0.32	8.27e-196	3
MAP4K4	4.71e-199	0.366147	0.504	0.272	9.52e-195	3
FRG1	7.58e-198	0.287619	0.43	0.21	1.53e-193	3
ARPC5	4.99e-197	0.401873	0.874	0.76	1.01e-192	3
TLR7	1.18e-196	0.32071	0.433	0.214	2.38e-192	3
IFI16	1.67e-196	0.411261	0.857	0.682	3.39e-192	3
ITGAX	5.18e-196	0.366479	0.575	0.323	1.05e-191	3
AXL	9.74e-196	0.314502	0.67	0.392	1.97e-191	3
MYL12A	2.65e-195	0.41844	0.828	0.69	5.35e-191	3
APRT	4.24e-194	0.363959	0.659	0.418	8.59e-190	3
PTPN6	3.52e-193	0.310905	0.497	0.264	7.12e-189	3
TGFB11	4.26e-193	0.348614	0.631	0.38	8.63e-189	3
AKR1A1	3.29e-191	0.345827	0.639	0.388	6.65e-187	3
PDPN	3.59e-191	0.317555	0.454	0.233	7.26e-187	3
PNPT1	1.95e-190	0.251656	0.266	0.103	3.95e-186	3
CCDC85B	1.38e-189	0.313589	0.495	0.265	2.8e-185	3
PSMC4	5.15e-189	0.297794	0.442	0.224	1.04e-184	3
PMEPA1	2.15e-188	0.278883	0.35	0.157	4.36e-184	3
SPCS3	7.76e-188	0.329659	0.641	0.383	1.57e-183	3
MDH2	7.04e-186	0.294992	0.469	0.248	1.42e-181	3
HSPA1A1	1.66e-185	0.717477	0.918	0.897	3.35e-181	3
MYO1E	1.92e-185	0.25705	0.25	0.095	3.89e-181	3
TSPO1	2.31e-185	0.494196	0.878	0.818	4.67e-181	3
PAG1	2.35e-185	0.395208	0.552	0.318	4.76e-181	3
SRSF9	6.64e-185	0.307687	0.595	0.348	1.34e-180	3
NDUFAB1	3.19e-184	0.296099	0.479	0.257	6.45e-180	3
NDUFV2	8.17e-184	0.302638	0.581	0.34	1.65e-179	3
RPL18	1.24e-183	0.347694	0.996	0.996	2.5e-179	3
CBWD5	1.63e-183	0.268291	0.334	0.147	3.31e-179	3
CD63	1.78e-183	0.390365	0.989	0.963	3.61e-179	3
PHC2	3.25e-183	0.310725	0.552	0.312	6.58e-179	3
SRI	1.92e-182	0.309014	0.528	0.296	3.89e-178	3
IL13RA11	1.3e-181	0.400923	0.785	0.573	2.63e-177	3
RTCB	1.98e-181	0.256486	0.396	0.192	4e-177	3
TFEC	2.55e-180	0.307602	0.54	0.304	5.15e-176	3
GIMAP41	9.11e-180	0.358203	0.683	0.437	1.84e-175	3
C1QBP	4.9e-179	0.286123	0.488	0.263	9.92e-175	3
SNHG8	1.37e-178	0.361837	0.694	0.456	2.76e-174	3
SERPINF1	6.84e-178	0.350534	0.637	0.391	1.38e-173	3
LHFPL2	1.11e-177	0.380556	0.747	0.52	2.24e-173	3
ELK3	1.3e-177	0.307964	0.468	0.25	2.64e-173	3
SNRPB	6.35e-177	0.302438	0.588	0.345	1.28e-172	3
USF21	3.65e-175	0.309854	0.588	0.346	7.4e-171	3
STX7	5.45e-175	0.328446	0.584	0.346	1.1e-170	3
B2M	5.33e-174	0.297267	1	1	1.08e-169	3
ARAP1	1.25e-173	0.298229	0.402	0.204	2.54e-169	3
ARHGAP26	1.27e-173	0.329822	0.52	0.294	2.56e-169	3
CDV3	3.71e-172	0.349407	0.766	0.546	7.51e-168	3
BID	3.77e-172	0.273312	0.466	0.248	7.64e-168	3
PSMB6	4.05e-172	0.308824	0.559	0.33	8.19e-168	3
TMEM219	3.97e-171	0.318685	0.66	0.419	8.04e-167	3
SNX21	6.61e-171	0.302202	0.597	0.358	1.34e-166	3
HLA-F	7.42e-171	0.274557	0.416	0.212	1.5e-166	3
GPX4	3.3e-170	0.326152	0.942	0.889	6.69e-166	3
SON	4.2e-170	0.374122	0.908	0.802	8.5e-166	3
MOB1A	2.31e-169	0.337339	0.749	0.529	4.68e-165	3
RPL7A	3.17e-169	0.372304	0.995	0.996	6.42e-165	3
LIMD2	6.42e-168	0.288292	0.419	0.216	1.3e-163	3
HHEX	3.11e-167	0.270437	0.375	0.183	6.28e-163	3
THRAP3	9.38e-167	0.290193	0.531	0.305	1.9e-162	3
LCP1	4.04e-166	0.268811	0.655	0.404	8.18e-162	3
METTL9	1.73e-165	0.266454	0.479	0.261	3.5e-161	3
EEF1B21	4.6e-165	0.341505	0.977	0.961	9.31e-161	3
ISCU	1.24e-164	0.353635	0.746	0.529	2.52e-160	3
PLEC	3.11e-163	0.30259	0.506	0.287	6.29e-159	3
GTF3A1	7.35e-163	0.326696	0.653	0.423	1.49e-158	3
CBX3	8.53e-163	0.322219	0.632	0.4	1.73e-158	3
OGFRL11	3.54e-162	0.35704	0.834	0.645	7.16e-158	3
PSMA3	7.29e-162	0.260692	0.442	0.235	1.48e-157	3
SIGLEC8	1.89e-161	0.338949	0.526	0.304	3.83e-157	3
SNF8	3.13e-161	0.256503	0.428	0.225	6.33e-157	3
CTTNBP2NL	9.42e-160	0.307047	0.469	0.259	1.91e-155	3
PGLS	1.6e-159	0.318958	0.634	0.409	3.23e-155	3
RPL7L1	1.67e-159	0.278221	0.45	0.245	3.38e-155	3
RBX1	3.58e-159	0.338486	0.723	0.518	7.24e-155	3
GNB4	5.19e-159	0.359714	0.751	0.545	1.05e-154	3
C1QC	2.25e-158	0.337357	0.995	0.961	4.56e-154	3
PDE3B	6.06e-157	0.333913	0.378	0.194	1.23e-152	3
CAP1	7.5e-157	0.317354	0.846	0.681	1.52e-152	3
REEP5	1.81e-156	0.288029	0.553	0.332	3.67e-152	3
IL6ST	1.12e-155	0.412533	0.683	0.473	2.27e-151	3
TMEM14C	3.85e-155	0.311236	0.686	0.46	7.78e-151	3
CHMP5	3.91e-155	0.28315	0.509	0.294	7.92e-151	3
NME3	4.77e-155	0.259731	0.441	0.238	9.66e-151	3
RPS21	1.29e-154	0.371073	0.999	0.999	2.61e-150	3
NUDT3	5.38e-154	0.318032	0.565	0.343	1.09e-149	3
FEZ2	1.03e-153	0.287155	0.594	0.364	2.09e-149	3
ZNF706	2.66e-153	0.306415	0.616	0.393	5.38e-149	3
NCOA7	2.77e-153	0.275729	0.398	0.206	5.61e-149	3
CSK	8.99e-153	0.256889	0.401	0.209	1.82e-148	3
LARP7	3.77e-151	0.283239	0.482	0.273	7.64e-147	3
COPE	1.42e-150	0.31682	0.69	0.478	2.87e-146	3
CEBPD1	9.98e-150	0.712143	0.903	0.861	2.02e-145	3
SPI1	1.44e-149	0.314896	0.73	0.518	2.92e-145	3
EPB41L21	1.96e-149	0.380481	0.895	0.796	3.96e-145	3
BTK	2.13e-149	0.250079	0.408	0.217	4.32e-145	3
CHD9	2.1e-147	0.329434	0.725	0.509	4.26e-143	3
LPL1	9.9e-147	0.465625	0.417	0.226	2e-142	3
NDUFS6	1.01e-146	0.286926	0.629	0.402	2.04e-142	3
OLR11	6.34e-146	0.315378	0.927	0.796	1.28e-141	3
HNRNPM	6.81e-146	0.290907	0.611	0.383	1.38e-141	3
SLC1A5	1.01e-145	0.274047	0.413	0.222	2.04e-141	3
NCK1	1.55e-145	0.252087	0.414	0.221	3.15e-141	3
PTAFR	3.34e-145	0.303533	0.551	0.336	6.77e-141	3
MYCBP2	2.64e-144	0.309718	0.601	0.378	5.35e-140	3
TNPO1	3.93e-144	0.289854	0.483	0.28	7.96e-140	3
DBI1	2.14e-143	0.60733	0.921	0.858	4.34e-139	3
ALKBH7	5.04e-143	0.291008	0.569	0.357	1.02e-138	3
APOL6	6.75e-143	0.251781	0.349	0.175	1.37e-138	3
SFMBT2	1.07e-142	0.324199	0.506	0.3	2.17e-138	3
PADI21	1.13e-142	0.317701	0.609	0.378	2.29e-138	3
PPIB	2.5e-142	0.32655	0.84	0.681	5.07e-138	3
APEX1	3.79e-142	0.265368	0.545	0.328	7.67e-138	3
MZT2B	5.32e-142	0.292196	0.673	0.451	1.08e-137	3
PPT1	1.39e-141	0.310693	0.766	0.564	2.8e-137	3
SLC39A10	9.52e-141	0.253676	0.354	0.181	1.93e-136	3
IER21	1.7e-140	1.024	0.837	0.882	3.43e-136	3
ATP6AP1	2.38e-140	0.281637	0.604	0.384	4.82e-136	3
SH3BGRL	1.9e-139	0.298827	0.891	0.795	3.85e-135	3
FIS1	3.52e-139	0.270588	0.585	0.368	7.12e-135	3
RAMP11	3.76e-139	0.263267	0.329	0.161	7.61e-135	3
YWHAB1	8.06e-139	0.305287	0.868	0.746	1.63e-134	3
ACTR3	1.51e-138	0.291569	0.717	0.508	3.06e-134	3
NDUFA12	1.51e-138	0.251077	0.44	0.249	3.06e-134	3
METTL7A	4.59e-138	0.329983	0.662	0.442	9.29e-134	3
GRN	4.95e-138	0.277907	0.92	0.812	1e-133	3
PRKDC1	5.45e-138	0.253617	0.464	0.263	1.1e-133	3
FKBP51	6.09e-138	0.402857	0.891	0.793	1.23e-133	3
CACNB4	7.32e-138	0.252692	0.338	0.168	1.48e-133	3
CHMP4A	2.21e-137	0.254675	0.541	0.327	4.46e-133	3
PRELID1	6.75e-137	0.285097	0.581	0.369	1.36e-132	3
PRMT2	1.28e-136	0.280531	0.599	0.38	2.59e-132	3
OLFML31	2.98e-136	0.330825	0.677	0.46	6.04e-132	3
FMNL2	6.38e-135	0.278899	0.479	0.281	1.29e-130	3
EML4	6.47e-135	0.260838	0.427	0.238	1.31e-130	3
GALNT1	7.01e-135	0.27152	0.473	0.277	1.42e-130	3
SF3B1	1.47e-134	0.326408	0.69	0.483	2.98e-130	3
AIF11	1.29e-133	0.314468	0.99	0.97	2.6e-129	3
LAMP2	3.47e-133	0.279472	0.657	0.443	7.02e-129	3
IKZF1	3.51e-133	0.277737	0.543	0.33	7.1e-129	3
ITGB2	3.83e-133	0.293939	0.911	0.81	7.76e-129	3
LMO4	2.04e-131	0.285535	0.466	0.274	4.13e-127	3
UBE2D2	5.25e-131	0.264613	0.57	0.364	1.06e-126	3
PLSCR1	2.62e-130	0.291161	0.634	0.418	5.3e-126	3
CFL1	6.79e-130	0.29729	0.983	0.972	1.37e-125	3
SMAP21	1.48e-129	0.350914	0.837	0.695	2.99e-125	3
KANSL1	8.68e-129	0.256518	0.464	0.27	1.76e-124	3
SELENOH	1.05e-128	0.284795	0.781	0.588	2.12e-124	3
SMARCA51	2.47e-128	0.257157	0.505	0.304	5e-124	3
HLA-E	1.44e-127	0.276869	0.992	0.972	2.92e-123	3
CLIC1	1.64e-127	0.324886	0.87	0.792	3.32e-123	3
TRIR	1.85e-127	0.27464	0.684	0.478	3.75e-123	3
CEP1701	1.2e-126	0.286761	0.581	0.371	2.42e-122	3
EIF5	2.45e-125	0.309831	0.832	0.676	4.96e-121	3
TMBIM4	1.97e-124	0.278305	0.791	0.609	3.99e-120	3
FCGR1A1	3.22e-123	0.351585	0.802	0.644	6.52e-119	3
AL355075.41	4.84e-123	0.319877	0.335	0.174	9.79e-119	3
SAP301	1.11e-121	0.314039	0.602	0.397	2.25e-117	3
NDUFB7	4.58e-121	0.259252	0.629	0.429	9.27e-117	3
ADAM10	6.87e-121	0.254406	0.483	0.291	1.39e-116	3
C6orf62	1.11e-120	0.301303	0.758	0.565	2.24e-116	3
PSMA7	3.62e-120	0.283653	0.845	0.72	7.33e-116	3
FSCN11	1.96e-119	0.284159	0.453	0.27	3.96e-115	3
CIB1	3.01e-118	0.276546	0.547	0.36	6.1e-114	3
STK4	8.91e-118	0.265189	0.617	0.406	1.8e-113	3
NDUFB2	1.33e-117	0.299264	0.809	0.68	2.68e-113	3
TSC22D3	4.81e-117	0.441743	0.81	0.712	9.73e-113	3
ATP5F1B	2.6e-116	0.258986	0.609	0.406	5.27e-112	3
TRIM38	3.78e-116	0.257878	0.509	0.317	7.66e-112	3
SPRY2	3.23e-115	0.291475	0.332	0.18	6.54e-111	3
PEBP1	1.14e-114	0.270931	0.733	0.549	2.31e-110	3
SLC25A37	1.4e-114	0.304586	0.652	0.448	2.84e-110	3
LYN	1.59e-114	0.270961	0.668	0.469	3.22e-110	3
ATP5MC3	3.31e-114	0.29186	0.699	0.524	6.69e-110	3
DENND3	4.13e-113	0.303089	0.515	0.329	8.36e-109	3
DHRS71	8.39e-109	0.250285	0.759	0.559	1.7e-104	3
RSRP1	1.73e-108	0.299394	0.6	0.406	3.49e-104	3
EIF3G	2.83e-108	0.260499	0.63	0.44	5.73e-104	3
ACTG1	1.29e-107	0.305811	0.963	0.938	2.6e-103	3
FGL21	1.57e-107	0.266191	0.655	0.452	3.18e-103	3
LY86	1.86e-107	0.252293	0.777	0.597	3.76e-103	3
PKN2	5.41e-107	0.251455	0.478	0.298	1.1e-102	3
CYFIP11	4.74e-105	0.318214	0.81	0.678	9.59e-101	3
ACTR2	8.74e-105	0.262396	0.898	0.777	1.77e-100	3
VPS13C1	7.41e-102	0.262782	0.623	0.427	1.5e-97	3
EGR31	1.38e-99	0.526844	0.556	0.41	2.8e-95	3
RPL3	2.01e-99	0.26027	0.996	0.997	4.06e-95	3
POU2F2	4.06e-99	0.287744	0.554	0.369	8.22e-95	3
TGFBR2	1.09e-97	0.255004	0.575	0.39	2.21e-93	3
HNRNPDL	3.2e-97	0.274811	0.86	0.75	6.48e-93	3
APOC1	6.56e-96	0.589392	0.984	0.966	1.33e-91	3
UCP2	2.46e-95	0.260973	0.519	0.345	4.99e-91	3
CD68	2.81e-95	0.263293	0.885	0.802	5.69e-91	3
FABP51	2.69e-94	0.269104	0.532	0.365	5.45e-90	3
VSIR	1.16e-91	0.260386	0.74	0.574	2.36e-87	3
CKLF	7.34e-91	0.276109	0.671	0.512	1.49e-86	3
SRRM2	1.82e-87	0.280127	0.808	0.689	3.68e-83	3
CSF1R	1.57e-84	0.336213	0.899	0.839	3.17e-80	3
EMP31	5.78e-82	0.390979	0.448	0.298	1.17e-77	3
ANXA21	1.7e-81	0.356865	0.495	0.362	3.44e-77	3
HNRNPA2B1	2.03e-81	0.25501	0.972	0.919	4.11e-77	3
GABARAPL1	1.2e-79	0.25431	0.453	0.301	2.44e-75	3
CEP350	1.38e-79	0.283648	0.517	0.365	2.79e-75	3
HTRA11	6.5e-77	0.274877	0.771	0.642	1.32e-72	3
S100A41	1.53e-76	0.808815	0.566	0.526	3.1e-72	3
EGR2	3.13e-76	0.552389	0.489	0.36	6.33e-72	3
RPS19	1.31e-73	0.254882	1	0.999	2.66e-69	3
SERPINE1	1.55e-72	0.409017	0.517	0.368	3.14e-68	3
ASAH1	1.67e-68	0.252357	0.902	0.87	3.39e-64	3
TMIGD31	7.73e-58	0.297879	0.74	0.671	1.56e-53	3
DDX3X	2.04e-52	0.312966	0.758	0.681	4.13e-48	3
IER51	1.01e-43	0.314691	0.621	0.535	2.04e-39	3
SPRY11	8.82e-42	0.445693	0.364	0.266	1.78e-37	3
PDK4	8.36e-38	0.484259	0.486	0.404	1.69e-33	3
BTG21	4.99e-37	0.488676	0.766	0.791	1.01e-32	3
LGALS31	2.22e-35	0.259175	0.338	0.25	4.5e-31	3
DUSP6	8.4e-35	0.42701	0.448	0.361	1.7e-30	3
S100A61	9.3e-26	0.306333	0.543	0.536	1.88e-21	3
JUNB1	7.62e-20	0.335303	0.874	0.917	1.54e-15	3
2024-06-01	8.28e-13	0.293404	0.85	0.922	1.68e-08	3
FOS1	2.85e-10	0.271086	0.88	0.961	5.77e-06	3
AC253572.2	0	1.98372	0.78	0.262	0	4
TRA2B	0	1.74099	0.976	0.715	0	4
AC020916.1	0	1.66537	0.933	0.541	0	4
TCOF1	0	1.57743	0.729	0.276	0	4
EGR1	0	1.42417	0.997	0.811	0	4
AC103591.31	0	1.34794	0.663	0.376	0	4
C12orf57	0	1.30051	0.632	0.326	0	4
XIST1	0	1.26355	0.856	0.209	0	4
SRGAP2B1	0	1.22227	0.774	0.39	0	4
AL021155.5	0	1.20945	0.594	0.192	0	4
AC245014.3	0	1.1722	0.511	0.213	0	4
RGS11	0	1.15947	1	0.918	0	4
TMEM107	0	1.15098	0.601	0.302	0	4
PDGFB1	0	1.11907	0.659	0.385	0	4
NR4A21	0	1.11641	0.897	0.633	0	4
DDX51	0	1.10666	1	0.985	0	4
SRSF5	0	1.10589	0.948	0.748	0	4
PABPC1	0	1.08824	0.998	0.971	0	4
FOSB	0	1.06842	0.995	0.828	0	4
CXCR4	0	1.0648	0.869	0.603	0	4
IRS2	0	1.05296	0.754	0.499	0	4
NR4A1	0	1.04877	0.896	0.637	0	4
SRGAP2C	0	1.01151	0.692	0.377	0	4
EGR32	0	0.978801	0.742	0.394	0	4
EGR21	0	0.961354	0.625	0.347	0	4
DUSP11	0	0.954252	1	0.933	0	4
KLF61	0	0.94463	0.999	0.902	0	4
NFKBID	0	0.910582	0.57	0.302	0	4
TSC22D31	0	0.895087	0.903	0.704	0	4
TSC22D2	0	0.892098	0.563	0.274	0	4
RPS261	0	0.889681	0.998	0.936	0	4
MYADM	0	0.885825	0.458	0.196	0	4
2024-06-02	0	0.86922	0.997	0.907	0	4
ZFP36L21	0	0.839904	0.973	0.84	0	4
CD831	0	0.83518	0.967	0.716	0	4
CEBPD2	0	0.834373	0.988	0.853	0	4
FOS2	0	0.822908	1	0.949	0	4
RBM39	0	0.821255	0.905	0.76	0	4
NFKBIA1	0	0.804258	0.997	0.868	0	4
CCL31	0	0.7868	1	0.869	0	4
CEBPB	0	0.779271	0.957	0.852	0	4
MCL1	0	0.777891	0.985	0.884	0	4
FRMD4A	0	0.765785	0.677	0.481	0	4
SORL11	0	0.753437	0.909	0.713	0	4
MT-ND2	0	0.742162	1	0.99	0	4
SERPINE11	0	0.734013	0.672	0.354	0	4
EIF51	0	0.733982	0.801	0.68	0	4
RPS101	0	0.705156	1	0.974	0	4
JUNB2	0	0.700998	0.997	0.905	0	4
CELF2	0	0.672208	0.858	0.723	0	4
CCNL11	0	0.67037	0.915	0.761	0	4
IER22	0	0.669041	0.997	0.866	0	4
AL355881.1	0	0.644146	0.339	0.121	0	4
SNHG51	0	0.619715	0.882	0.618	0	4
AC114760.2	0	0.597302	0.257	0.042	0	4
CXCL81	0	0.542413	0.946	0.623	0	4
RPL311	0	0.536227	1	0.972	0	4
RPS172	0	0.527137	1	0.921	0	4
ACY3	0	0.499841	0.298	0.071	0	4
EIF1	0	0.434293	1	0.997	0	4
MALAT11	0	0.411492	1	1	0	4
KDM6B	6.09e-308	0.834255	0.633	0.394	1.23e-303	4
ZFP361	3.22e-306	0.652185	0.99	0.864	6.51e-302	4
YME1L1	9.26e-302	0.938339	0.612	0.427	1.87e-297	4
BTG22	2.72e-289	0.609902	0.947	0.773	5.51e-285	4
WSB1	1.12e-287	0.63076	0.844	0.729	2.27e-283	4
MT-ND11	1.91e-285	0.469859	1	0.987	3.87e-281	4
WDR74	6.73e-282	0.741579	0.482	0.256	1.36e-277	4
RPLP22	1.54e-280	0.425204	1	0.999	3.11e-276	4
CCNH	1.99e-273	0.784759	0.583	0.373	4.04e-269	4
PNRC11	1.33e-271	0.543865	0.985	0.907	2.68e-267	4
AZIN1-AS1	1.79e-270	0.846562	0.415	0.188	3.62e-266	4
GAS5	1.49e-268	0.647948	0.708	0.506	3.02e-264	4
ADGRG11	1.69e-266	0.651507	0.586	0.355	3.42e-262	4
SKIL	1.94e-260	0.661533	0.803	0.676	3.92e-256	4
SLC1A31	3.99e-254	0.492797	0.956	0.824	8.06e-250	4
RPS291	2.14e-251	0.395547	1	0.999	4.32e-247	4
CLEC7A	1.62e-243	0.646308	0.744	0.61	3.29e-239	4
RBMX	2.14e-241	0.681084	0.625	0.472	4.32e-237	4
ZBTB16	1.84e-229	0.642852	0.48	0.274	3.73e-225	4
MYLIP	7.44e-225	0.616905	0.439	0.235	1.51e-220	4
LINC-PINT	1.37e-223	0.750319	0.439	0.239	2.76e-219	4
PLK3	5.28e-223	0.655348	0.527	0.333	1.07e-218	4
AL499604.11	1.85e-218	0.579138	0.402	0.196	3.74e-214	4
CACNA1A2	2.45e-216	0.501333	0.398	0.182	4.95e-212	4
RPS271	1.6e-214	0.388534	1	0.999	3.24e-210	4
TAL1	4.66e-214	0.412375	0.283	0.11	9.42e-210	4
USP531	2.13e-213	0.748526	0.685	0.527	4.32e-209	4
AC079015.1	3.1e-212	0.448309	0.286	0.113	6.27e-208	4
SRRM21	9.05e-209	0.524105	0.783	0.693	1.83e-204	4
ARGLU1	1.64e-206	0.555481	0.717	0.59	3.32e-202	4
CCL3L11	2.89e-203	0.582971	0.99	0.766	5.86e-199	4
AC007952.41	1.16e-202	0.693085	0.562	0.368	2.35e-198	4
JUND2	5.25e-201	0.431955	0.954	0.832	1.06e-196	4
EEF1G	1.13e-198	0.448435	0.991	0.821	2.29e-194	4
RPL13A2	5.49e-197	0.332896	1	0.998	1.11e-192	4
ZFAS11	3.68e-193	0.488133	0.909	0.82	7.44e-189	4
RPL23A1	7.02e-192	0.385093	1	0.99	1.42e-187	4
RPL72	3.48e-190	0.378656	1	0.975	7.05e-186	4
CSF2RA1	4.04e-187	0.619965	0.659	0.54	8.18e-183	4
RPL381	2.13e-185	0.350064	1	0.996	4.31e-181	4
SFPQ	2.28e-185	0.587812	0.645	0.534	4.61e-181	4
SPRY12	7.55e-184	0.887969	0.451	0.259	1.53e-179	4
SRGAP22	4.71e-179	0.541552	0.617	0.454	9.52e-175	4
SON1	1.34e-175	0.438715	0.872	0.807	2.7e-171	4
IDS	1.59e-175	0.665414	0.591	0.466	3.22e-171	4
RPL36A1	1.99e-173	0.351756	1	0.985	4.02e-169	4
MEF2C1	6.66e-170	0.416044	0.956	0.867	1.35e-165	4
Z93241.1	3.52e-168	0.552129	0.318	0.154	7.12e-164	4
RPS201	4.24e-168	0.347896	1	0.985	8.58e-164	4
SLC11A1	9.61e-168	0.484118	0.894	0.814	1.95e-163	4
RPS211	1.89e-164	0.344222	1	0.994	3.82e-160	4
RPS4X1	5.01e-157	0.344936	1	0.995	1.01e-152	4
CTDSP1	5.55e-157	0.562407	0.395	0.233	1.12e-152	4
DDX3X1	5.64e-157	0.487186	0.769	0.681	1.14e-152	4
ELF1	2.48e-155	0.58515	0.643	0.56	5.02e-151	4
HNRNPU	3.3e-155	0.547156	0.853	0.767	6.68e-151	4
CSF3R1	2.08e-153	0.506459	0.628	0.508	4.22e-149	4
ANKRD44	6.06e-150	0.529737	0.476	0.319	1.23e-145	4
CCL42	3.38e-148	0.365229	0.996	0.799	6.83e-144	4
MIR29B2CHG	5.75e-148	0.550327	0.436	0.274	1.16e-143	4
RHBDF21	1.53e-146	0.51415	0.603	0.49	3.09e-142	4
TNFAIP31	4.44e-146	0.525929	0.802	0.62	8.98e-142	4
PPP1R15A	5.04e-142	0.446263	0.917	0.773	1.02e-137	4
SYAP1	4.65e-136	0.849737	0.482	0.358	9.4e-132	4
AXL1	8.2e-134	0.529882	0.534	0.407	1.66e-129	4
SNHG6	1.5e-129	0.443958	0.668	0.553	3.03e-125	4
PCF11	3.61e-129	0.501281	0.437	0.296	7.3e-125	4
TRA2A	4.29e-129	0.532051	0.437	0.298	8.67e-125	4
RPL4	2.45e-128	0.379501	0.979	0.929	4.95e-124	4
SMAP22	2.81e-126	0.369615	0.803	0.7	5.68e-122	4
RPL341	5.26e-126	0.263238	1	0.999	1.06e-121	4
RPL37A1	1.11e-124	0.26692	1	0.999	2.24e-120	4
SGK11	3.98e-123	0.328296	0.952	0.833	8.04e-119	4
NAP1L11	9.84e-123	0.346539	0.951	0.852	1.99e-118	4
FUS	6.69e-120	0.478679	0.693	0.635	1.35e-115	4
RHOB1	2.23e-118	0.657481	0.857	0.762	4.52e-114	4
B3GNT5	1.47e-114	0.561532	0.455	0.322	2.97e-110	4
IL6ST1	2.16e-112	0.411693	0.601	0.483	4.38e-108	4
MEF2A2	8.42e-112	0.373367	0.82	0.739	1.7e-107	4
MT-ND41	1.39e-110	0.262834	1	0.993	2.81e-106	4
PDK41	1.35e-109	0.672837	0.532	0.4	2.73e-105	4
MIS18BP11	3.4e-109	0.535954	0.599	0.505	6.88e-105	4
PLEKHG2	5.73e-107	0.404718	0.262	0.137	1.16e-102	4
ADAM28	4.34e-103	0.440987	0.587	0.502	8.77e-99	4
CCDC18-AS1	2.42e-101	0.313361	0.25	0.129	4.89e-97	4
CDKN1A	1.96e-100	0.456827	0.54	0.418	3.97e-96	4
FAM133B	1.31e-95	0.468331	0.601	0.532	2.65e-91	4
EPB41L22	4.12e-93	0.309603	0.899	0.796	8.33e-89	4
AC012368.11	4.73e-92	0.391318	0.352	0.226	9.57e-88	4
ID21	4.05e-91	0.357764	0.928	0.829	8.2e-87	4
OLR12	5.36e-89	0.271548	0.921	0.798	1.09e-84	4
IFRD1	5.63e-88	0.547538	0.475	0.371	1.14e-83	4
ARHGAP24	5.93e-88	0.438632	0.467	0.369	1.2e-83	4
SRSF3	2.01e-86	0.378591	0.739	0.7	4.06e-82	4
PRPF38B	1.24e-85	0.444145	0.589	0.536	2.52e-81	4
AL136987.11	3.79e-85	0.424578	0.307	0.184	7.67e-81	4
SLC31A2	1.6e-82	0.496033	0.439	0.342	3.24e-78	4
WASF21	2.49e-82	0.320831	0.751	0.704	5.04e-78	4
CTTNBP2	2.06e-81	0.323256	0.29	0.175	4.18e-77	4
LPCAT21	2.09e-78	0.337127	0.664	0.597	4.23e-74	4
AKAP13	1.39e-77	0.393884	0.655	0.618	2.82e-73	4
ZFHX3	1.66e-77	0.390431	0.615	0.571	3.37e-73	4
H3F3B1	2.98e-76	0.250118	0.999	0.989	6.04e-72	4
RPL5	2.21e-74	0.253637	1	0.991	4.47e-70	4
SFMBT21	4.61e-74	0.382226	0.411	0.311	9.33e-70	4
RBM23	4.4e-72	0.355298	0.35	0.248	8.89e-68	4
KCNMB11	2.72e-71	0.354422	0.32	0.212	5.5e-67	4
SSH2	4.51e-71	0.386101	0.446	0.358	9.13e-67	4
CH25H1	5.84e-70	0.384524	0.387	0.258	1.18e-65	4
TOMM71	3.73e-67	0.26278	0.962	0.927	7.54e-63	4
EEF2	4.34e-63	0.270787	0.858	0.825	8.78e-59	4
C12orf751	3.32e-62	0.312393	0.345	0.238	6.72e-58	4
HNRNPUL1	3.69e-62	0.40054	0.412	0.334	7.47e-58	4
TNRC6B	1.07e-60	0.381047	0.455	0.386	2.16e-56	4
ELMO1	2.13e-60	0.370017	0.381	0.295	4.31e-56	4
PABPC4	1.68e-59	0.416635	0.617	0.606	3.41e-55	4
SRSF7	3.22e-59	0.445714	0.631	0.596	6.51e-55	4
SNHG32	4.72e-59	0.350364	0.449	0.365	9.56e-55	4
LST1	1.18e-58	0.262585	0.813	0.766	2.38e-54	4
BRD2	7.33e-57	0.381385	0.423	0.353	1.48e-52	4
GABPB1-AS1	1.42e-56	0.372442	0.31	0.217	2.87e-52	4
CIRBP1	4.83e-56	0.272287	0.751	0.736	9.77e-52	4
CSRNP1	1.93e-54	0.327336	0.321	0.229	3.92e-50	4
ARL5A1	3.84e-53	0.321016	0.638	0.621	7.77e-49	4
ATP2B1-AS1	4.19e-53	0.39856	0.451	0.369	8.49e-49	4
ATF4	3.8e-52	0.364919	0.476	0.425	7.68e-48	4
SELPLG	5.88e-51	0.345184	0.44	0.369	1.19e-46	4
OGFRL12	3.31e-49	0.265887	0.702	0.659	6.69e-45	4
PHACTR11	4.73e-48	0.437885	0.375	0.294	9.58e-44	4
HNRNPL	9.16e-47	0.303711	0.268	0.19	1.85e-42	4
NR4A3	1.31e-46	0.350684	0.408	0.319	2.66e-42	4
NOP53	4.09e-46	0.337513	0.552	0.544	8.27e-42	4
ITPR21	2.12e-45	0.349028	0.485	0.444	4.28e-41	4
SRSF6	2.81e-45	0.302151	0.301	0.224	5.69e-41	4
ZFAND5	5.44e-45	0.393544	0.595	0.573	1.1e-40	4
FOXN3	9.01e-45	0.334248	0.474	0.431	1.82e-40	4
LINC01678	9.01e-44	0.278635	0.281	0.201	1.82e-39	4
YWHAZ	7.56e-43	0.358722	0.668	0.674	1.53e-38	4
TCF25	3.75e-42	0.32602	0.56	0.571	7.59e-38	4
TAF7	8.58e-41	0.299328	0.34	0.269	1.74e-36	4
SLC1A51	2.39e-40	0.300452	0.307	0.234	4.84e-36	4
ELL2	1.27e-39	0.334753	0.606	0.586	2.58e-35	4
ETS2	2.09e-39	0.313832	0.566	0.542	4.23e-35	4
KLF41	2.12e-39	0.399145	0.459	0.403	4.28e-35	4
C1orf561	5.32e-38	0.2995	0.252	0.178	1.08e-33	4
ANKRD11	1.73e-37	0.325156	0.495	0.472	3.5e-33	4
CHD1	3.25e-37	0.349452	0.379	0.329	6.57e-33	4
KTN1	6.51e-37	0.25541	0.686	0.705	1.32e-32	4
HNRNPA0	8.79e-37	0.316455	0.393	0.347	1.78e-32	4
RBM25	1.67e-36	0.318544	0.511	0.499	3.38e-32	4
TLN2	2.99e-36	0.299563	0.31	0.242	6.05e-32	4
SNX29	4.25e-36	0.273221	0.274	0.206	8.6e-32	4
ARHGAP22	1.16e-35	0.278626	0.285	0.217	2.35e-31	4
SUSD6	2.12e-35	0.315859	0.355	0.303	4.28e-31	4
METTL7A1	1.06e-34	0.284959	0.493	0.46	2.14e-30	4
PNISR	1.83e-34	0.299755	0.563	0.564	3.7e-30	4
EPC1	1.95e-34	0.305556	0.356	0.303	3.94e-30	4
IKZF11	5.41e-34	0.375605	0.388	0.347	1.1e-29	4
DDX21	7.44e-31	0.328004	0.468	0.447	1.5e-26	4
AC004687.1	2.34e-29	0.261983	0.254	0.192	4.73e-25	4
SRSF11	3.08e-29	0.289354	0.471	0.467	6.23e-25	4
BCLAF1	4.35e-29	0.327407	0.421	0.397	8.8e-25	4
PTPRE	7.42e-29	0.315346	0.413	0.376	1.5e-24	4
IL1A1	1.91e-27	0.265796	0.268	0.197	3.87e-23	4
DHX36	1.36e-25	0.301251	0.358	0.323	2.75e-21	4
MYCBP21	9.57e-25	0.276337	0.42	0.398	1.94e-20	4
PREX1	9.94e-25	0.299203	0.46	0.464	2.01e-20	4
TRIB1	1.09e-24	0.326515	0.369	0.326	2.2e-20	4
PER1	1.24e-23	0.263347	0.316	0.273	2.51e-19	4
SPATA13	5.28e-23	0.271319	0.356	0.317	1.07e-18	4
MAP3K8	2.41e-22	0.277923	0.388	0.354	4.87e-18	4
DNAJB6	1.89e-21	0.259284	0.63	0.655	3.83e-17	4
NCOR2	1.37e-19	0.253315	0.313	0.279	2.76e-15	4
TSPAN14	1.68e-18	0.252349	0.363	0.343	3.4e-14	4
ADORA3	1.86e-18	0.296864	0.433	0.431	3.76e-14	4
KMT2E	2.34e-18	0.277563	0.376	0.363	4.74e-14	4
MAT2A	9.94e-18	0.279893	0.456	0.455	2.01e-13	4
HNRNPH1	3.51e-17	0.28592	0.436	0.439	7.09e-13	4
SRSF2	1.82e-13	0.252907	0.482	0.515	3.68e-09	4
ADAM17	4.74e-13	0.292491	0.358	0.351	9.6e-09	4
OTUD11	1.22e-12	0.267751	0.427	0.412	2.46e-08	4
EIF1AX1	2.9e-12	0.261719	0.413	0.429	5.86e-08	4
RNASE11	0	2.62288	0.742	0.192	0	5
FN1	0	2.46719	0.463	0.102	0	5
XIST2	0	1.83861	0.721	0.23	0	5
CD1631	0	1.74686	0.96	0.691	0	5
IFI27	0	1.50666	0.36	0.1	0	5
TXNIP1	0	1.43171	0.936	0.651	0	5
S100A101	0	1.29042	0.716	0.358	0	5
HLA-DRB11	0	1.25701	0.938	0.963	0	5
PSAP	0	1.25353	0.991	0.984	0	5
MRC11	0	1.2083	0.57	0.151	0	5
IGKC	0	1.17621	0.63	0.104	0	5
TGFBI1	0	1.14244	0.758	0.26	0	5
STAB1	0	1.13872	0.768	0.342	0	5
AHNAK	0	1.13565	0.621	0.151	0	5
F13A11	0	1.10168	0.567	0.168	0	5
GRN1	0	1.09883	0.963	0.811	0	5
HLA-A1	0	1.06789	0.996	0.961	0	5
IFI302	0	1.0597	0.945	0.749	0	5
GPNMB1	0	1.0408	0.738	0.454	0	5
AHR	0	1.02322	0.643	0.114	0	5
IGLC3	0	1.01599	0.263	0.02	0	5
AL627171.21	0	1.01251	0.669	0.192	0	5
FCGR2B	0	1.01135	0.629	0.134	0	5
DSE	0	0.998148	0.782	0.356	0	5
MT-ND4L1	0	0.98524	0.947	0.769	0	5
2024-03-01	0	0.972354	0.808	0.412	0	5
CTSS1	0	0.958933	0.977	0.878	0	5
RAP2B	0	0.938149	0.727	0.278	0	5
IQGAP11	0	0.923955	0.826	0.382	0	5
ANXA22	0	0.905913	0.689	0.35	0	5
FCHO2	0	0.895022	0.62	0.173	0	5
SCARB2	0	0.889216	0.758	0.351	0	5
ABCA1	0	0.888673	0.686	0.385	0	5
CTSZ	0	0.880341	0.937	0.806	0	5
CD931	0	0.875624	0.605	0.19	0	5
LHFPL21	0	0.863021	0.807	0.52	0	5
PLXNC1	0	0.862736	0.619	0.159	0	5
MS4A6A1	0	0.860285	0.893	0.807	0	5
SLC5A3	0	0.836514	0.434	0.141	0	5
MSR11	0	0.832347	0.859	0.633	0	5
MFSD1	0	0.826271	0.875	0.582	0	5
DPYD	0	0.820825	0.691	0.266	0	5
TPP1	0	0.808069	0.846	0.525	0	5
ME2	0	0.800126	0.609	0.287	0	5
CLTC	0	0.794732	0.759	0.379	0	5
UTRN	0	0.791947	0.635	0.223	0	5
PMP221	0	0.784815	0.511	0.185	0	5
LCP11	0	0.784412	0.706	0.405	0	5
ZEB2	0	0.778113	0.879	0.683	0	5
ADAMDEC1	0	0.774733	0.353	0.058	0	5
DAB2	0	0.769975	0.773	0.529	0	5
GPRIN31	0	0.767705	0.63	0.273	0	5
MGAT4A	0	0.765457	0.81	0.539	0	5
FPR3	0	0.763792	0.534	0.14	0	5
FNDC3B1	0	0.758017	0.571	0.192	0	5
ITGA4	0	0.755217	0.537	0.117	0	5
KCTD12	0	0.752771	0.942	0.854	0	5
CANX	0	0.739039	0.876	0.634	0	5
MYO5A	0	0.738926	0.563	0.148	0	5
SAMHD11	0	0.738227	0.812	0.5	0	5
IGLC2	0	0.72849	0.436	0.034	0	5
NRP1	0	0.727758	0.501	0.179	0	5
METRNL	0	0.719238	0.634	0.229	0	5
ALCAM	0	0.715797	0.629	0.329	0	5
WIPF1	0	0.71439	0.734	0.343	0	5
ASPH	0	0.713374	0.55	0.156	0	5
VPS13C2	0	0.708006	0.743	0.422	0	5
BCAT11	0	0.705783	0.547	0.176	0	5
LRP1	0	0.704003	0.769	0.498	0	5
ACP5	0	0.702335	0.264	0.055	0	5
MACF1	0	0.7012	0.697	0.362	0	5
CCDC88A	0	0.701028	0.82	0.547	0	5
ARHGAP181	0	0.700466	0.777	0.432	0	5
FTX	0	0.698517	0.621	0.255	0	5
LAPTM5	0	0.698321	0.99	0.981	0	5
DMXL2	0	0.683492	0.516	0.143	0	5
PLXND1	0	0.682467	0.574	0.19	0	5
TFEC1	0	0.680943	0.65	0.3	0	5
SDC2	0	0.679355	0.318	0.091	0	5
RESF11	0	0.668422	0.594	0.211	0	5
PTBP3	0	0.66628	0.658	0.273	0	5
GNS	0	0.66569	0.604	0.239	0	5
CD441	0	0.664098	0.686	0.263	0	5
MBNL1	0	0.661887	0.862	0.609	0	5
TIMP2	0	0.657478	0.83	0.621	0	5
ITGB21	0	0.652494	0.934	0.81	0	5
TLR4	0	0.651154	0.601	0.26	0	5
ACTR21	0	0.650824	0.941	0.776	0	5
MPEG1	0	0.643817	0.414	0.128	0	5
AP2A2	0	0.638402	0.621	0.275	0	5
SDC3	0	0.63823	0.431	0.115	0	5
DICER1	0	0.635357	0.598	0.243	0	5
LGALS3BP1	0	0.633626	0.435	0.163	0	5
MAN2B1	0	0.633211	0.634	0.267	0	5
IQGAP2	0	0.622544	0.436	0.135	0	5
TRPS1	0	0.621882	0.504	0.138	0	5
SOAT1	0	0.616904	0.666	0.353	0	5
TTYH3	0	0.607295	0.51	0.174	0	5
USP9X	0	0.602467	0.585	0.23	0	5
TAOK1	0	0.597375	0.6	0.253	0	5
HELZ	0	0.592461	0.57	0.241	0	5
ADAM9	0	0.581994	0.635	0.316	0	5
GASK1B	0	0.576619	0.481	0.137	0	5
MT-ATP81	0	0.576107	0.614	0.267	0	5
SIGLEC1	0	0.57386	0.398	0.075	0	5
IFNAR1	0	0.569088	0.633	0.31	0	5
G3BP1	0	0.557931	0.542	0.217	0	5
EPB41L3	0	0.557695	0.618	0.288	0	5
ST14	0	0.553643	0.415	0.113	0	5
SEPTIN21	0	0.553479	0.711	0.352	0	5
CTSA	0	0.551263	0.559	0.248	0	5
FMN1	0	0.550731	0.51	0.207	0	5
MDFIC	0	0.547662	0.415	0.049	0	5
IGHG3	0	0.533869	0.327	0.025	0	5
ATF7IP	0	0.531933	0.528	0.229	0	5
SMG1	0	0.530376	0.534	0.218	0	5
AGFG1	0	0.52848	0.501	0.183	0	5
TAPBP	0	0.526779	0.634	0.308	0	5
EMILIN2	0	0.52633	0.436	0.1	0	5
IGF2R	0	0.519801	0.44	0.136	0	5
TCF12	0	0.517245	0.522	0.216	0	5
TMOD3	0	0.507251	0.547	0.229	0	5
GARS-DT	0	0.506465	0.409	0.117	0	5
XPO1	0	0.495457	0.562	0.249	0	5
FKBP4	0	0.491295	0.378	0.114	0	5
WDR26	0	0.490065	0.508	0.212	0	5
ATXN1	0	0.488365	0.474	0.174	0	5
PAX8-AS1	0	0.479326	0.34	0.06	0	5
TET2	0	0.477453	0.492	0.201	0	5
DAPK1	0	0.475353	0.378	0.068	0	5
CERT1	0	0.471379	0.429	0.141	0	5
NAV1	0	0.470029	0.377	0.086	0	5
SGPL1	0	0.469348	0.421	0.121	0	5
PTK2B	0	0.467117	0.437	0.142	0	5
TLE5	0	0.466859	0.442	0.146	0	5
TNFRSF11A	0	0.465378	0.324	0.078	0	5
PHC3	0	0.465158	0.413	0.141	0	5
OIP5-AS1	0	0.457976	0.475	0.168	0	5
FAM91A1	0	0.449022	0.47	0.178	0	5
SLC25A24	0	0.447516	0.44	0.163	0	5
COLGALT1	0	0.446449	0.459	0.177	0	5
ACTN1	0	0.44386	0.341	0.085	0	5
CSGALNACT2	0	0.435738	0.419	0.131	0	5
EFR3A	0	0.431912	0.453	0.168	0	5
KCNAB2	0	0.421283	0.36	0.084	0	5
IGHA1	0	0.414747	0.293	0.026	0	5
DENND1B	0	0.384212	0.321	0.076	0	5
IGLC1	0	0.378628	0.252	0.02	0	5
DUSP3	0	0.374275	0.357	0.109	0	5
LILRB2	0	0.368534	0.33	0.098	0	5
BLVRA	0	0.359612	0.315	0.078	0	5
RGL1	0	0.344221	0.282	0.075	0	5
FURIN	0	0.342315	0.316	0.092	0	5
TNS1	0	0.333119	0.255	0.062	0	5
DRAM1	0	0.32626	0.292	0.08	0	5
LIMD1	0	0.315926	0.26	0.065	0	5
MCTP1	0	0.297224	0.259	0.055	0	5
CRYBG1	0	0.296662	0.254	0.06	0	5
OLFML2B	9.23e-308	0.454903	0.432	0.161	1.87e-303	5
HEXA	5.77e-305	0.565753	0.642	0.327	1.17e-300	5
FEM1B	7.06e-304	0.382011	0.369	0.123	1.43e-299	5
TLR21	7.76e-304	0.640156	0.637	0.33	1.57e-299	5
MAP3K2	1.44e-303	0.626017	0.74	0.437	2.92e-299	5
TENT5A	2.13e-303	0.480741	0.382	0.131	4.31e-299	5
EDEM3	4.71e-302	0.381281	0.39	0.135	9.53e-298	5
LGALS32	7.76e-301	0.883246	0.53	0.236	1.57e-296	5
TASOR	7.28e-300	0.39242	0.399	0.141	1.47e-295	5
DDX17	2.03e-299	0.735248	0.849	0.627	4.11e-295	5
RBPJ	2.59e-297	0.660947	0.763	0.483	5.23e-293	5
HOOK3	6.06e-296	0.532427	0.607	0.3	1.23e-291	5
SLC16A101	9.06e-295	0.619574	0.432	0.16	1.83e-290	5
RBMS1	4.45e-294	0.495769	0.544	0.247	9.01e-290	5
SNHG14	1.16e-293	0.438755	0.319	0.098	2.35e-289	5
HERC4	2.61e-293	0.439872	0.421	0.158	5.29e-289	5
ZDHHC20	3.31e-292	0.377595	0.363	0.122	6.71e-288	5
TNFAIP81	4.49e-292	0.414519	0.438	0.167	9.1e-288	5
ANXA11	1.75e-291	0.610776	0.599	0.271	3.53e-287	5
SERINC1	4.72e-290	0.556227	0.689	0.388	9.55e-286	5
CACYBP	1.18e-289	0.5337	0.546	0.251	2.4e-285	5
TNFSF131	6.17e-287	0.521084	0.558	0.259	1.25e-282	5
IDH1	7.18e-285	0.538197	0.59	0.291	1.45e-280	5
LAMP21	1.24e-284	0.583986	0.729	0.441	2.51e-280	5
FAM120A	1.54e-284	0.502041	0.608	0.307	3.12e-280	5
LYZ1	5.93e-284	0.682194	0.674	0.365	1.2e-279	5
ZNF207	1.05e-282	0.580677	0.642	0.34	2.12e-278	5
NCEH1	9.99e-280	0.393494	0.378	0.136	2.02e-275	5
AZI2	2.1e-279	0.475535	0.462	0.189	4.25e-275	5
TMEM123	9.79e-279	0.532928	0.648	0.347	1.98e-274	5
RAB8B	1.72e-278	0.43768	0.493	0.212	3.48e-274	5
HSPB1	1.51e-277	1.02574	0.813	0.614	3.05e-273	5
ITPRIPL2	4.05e-274	0.515686	0.537	0.251	8.19e-270	5
VMP1	4.14e-272	0.813865	0.801	0.562	8.37e-268	5
PLTP1	1.34e-271	0.845779	0.739	0.472	2.7e-267	5
NOTCH2	1.44e-271	0.32647	0.332	0.109	2.91e-267	5
NCKAP1L	3.4e-270	0.52713	0.708	0.408	6.87e-266	5
CHORDC1	5.03e-270	0.639058	0.564	0.277	1.02e-265	5
MMP14	6.82e-270	0.405451	0.406	0.156	1.38e-265	5
ITSN1	8.84e-270	0.356415	0.321	0.104	1.79e-265	5
SERPING1	1.14e-269	0.587246	0.43	0.178	2.31e-265	5
SEPTIN9	1.87e-269	0.290244	0.299	0.091	3.78e-265	5
HERC1	1.72e-268	0.369508	0.385	0.141	3.47e-264	5
TET3	3.73e-268	0.292662	0.272	0.078	7.55e-264	5
SLC6A6	8.56e-268	0.389664	0.338	0.115	1.73e-263	5
ARHGAP5	9.21e-268	0.409286	0.391	0.147	1.86e-263	5
SNX6	1.74e-267	0.560797	0.716	0.427	3.53e-263	5
ZC3HAV1	4.86e-267	0.538507	0.487	0.216	9.83e-263	5
NIN	6.04e-267	0.402186	0.417	0.163	1.22e-262	5
RPN1	6.37e-267	0.409491	0.521	0.233	1.29e-262	5
H2AFY	1.56e-266	0.622493	0.834	0.62	3.15e-262	5
FOXP1	1.82e-265	0.500802	0.579	0.283	3.68e-261	5
CTSC1	1.16e-264	0.652808	0.874	0.722	2.35e-260	5
P4HA11	2.85e-264	0.484116	0.562	0.27	5.77e-260	5
ITPRID2	1.45e-263	0.3515	0.353	0.124	2.94e-259	5
ARL8B	2.32e-263	0.410466	0.495	0.219	4.7e-259	5
UHMK1	2.53e-263	0.425685	0.485	0.213	5.13e-259	5
AFF1	3.98e-263	0.411705	0.435	0.177	8.05e-259	5
TUG1	1.62e-262	0.363596	0.375	0.136	3.29e-258	5
CYBB1	3.94e-262	0.760715	0.842	0.689	7.97e-258	5
PRKAR1A	2.19e-261	0.486737	0.626	0.332	4.43e-257	5
ST8SIA4	9.62e-260	0.526814	0.574	0.295	1.95e-255	5
FAR1	2.92e-259	0.385775	0.414	0.164	5.92e-255	5
FAM107B	6.14e-259	0.410208	0.399	0.154	1.24e-254	5
PECAM1	1.23e-258	0.454697	0.483	0.215	2.48e-254	5
CD741	1.76e-258	0.839855	0.971	0.991	3.57e-254	5
SELENOP1	1.8e-258	1.5564	0.498	0.256	3.64e-254	5
ATP6V0C1	2.16e-258	0.553631	0.876	0.654	4.36e-254	5
CIITA	3.86e-257	0.554589	0.468	0.208	7.82e-253	5
ARID1B	3.93e-257	0.493008	0.552	0.268	7.95e-253	5
RMRP	4.64e-255	0.310577	0.257	0.073	9.38e-251	5
HSP90B11	5.89e-255	0.673766	0.891	0.724	1.19e-250	5
TAGLN21	8.94e-254	0.52773	0.508	0.239	1.81e-249	5
WDFY3	1.56e-252	0.402367	0.417	0.169	3.16e-248	5
HLA-DQA11	3.45e-252	1.341	0.75	0.676	6.97e-248	5
ARPC51	1.14e-251	0.4956	0.914	0.759	2.31e-247	5
TMEM161B-AS1	1.48e-251	0.345794	0.275	0.084	3e-247	5
PKIB1	1.97e-251	0.45165	0.384	0.145	3.99e-247	5
CTSD1	2.31e-251	1.09071	0.919	0.875	4.67e-247	5
SLAMF8	2.89e-251	0.340515	0.308	0.101	5.85e-247	5
PSMA6	4.45e-251	0.437828	0.538	0.255	9.01e-247	5
CTSB	4.76e-251	0.885336	0.974	0.989	9.64e-247	5
PDIA3	3.79e-250	0.586968	0.768	0.521	7.66e-246	5
KDM7A	4.46e-250	0.320782	0.311	0.103	9.03e-246	5
DCP2	1.84e-249	0.445986	0.504	0.234	3.72e-245	5
NAIP	1.03e-248	0.548895	0.594	0.313	2.08e-244	5
ZFYVE16	5.85e-248	0.448426	0.508	0.236	1.18e-243	5
GRK3	5.5e-247	0.374002	0.414	0.168	1.11e-242	5
FCGR3A1	9.76e-247	0.67616	0.92	0.866	1.98e-242	5
NUFIP2	7.69e-244	0.563783	0.723	0.44	1.56e-239	5
HSPH11	1.23e-243	1.04117	0.829	0.638	2.49e-239	5
MOB1B	4.75e-243	0.417702	0.413	0.171	9.62e-239	5
TCN2	4.79e-243	0.317096	0.25	0.072	9.7e-239	5
ABCC5	5.88e-243	0.354916	0.299	0.099	1.19e-238	5
ANKRD12	3.61e-241	0.531496	0.66	0.373	7.3e-237	5
KIF1B	7.07e-241	0.360427	0.339	0.123	1.43e-236	5
WNK1	1.32e-240	0.482076	0.639	0.358	2.67e-236	5
ZMYM2	1.13e-239	0.443903	0.478	0.217	2.28e-235	5
PLEKHA2	1.8e-239	0.412369	0.491	0.225	3.64e-235	5
PARP141	2.38e-239	0.574142	0.685	0.397	4.81e-235	5
EPS15	4.81e-239	0.444045	0.528	0.257	9.73e-235	5
ITPR1	6.82e-239	0.379153	0.395	0.157	1.38e-234	5
CAT	8.19e-239	0.355617	0.428	0.179	1.66e-234	5
NCOA4	1.33e-238	0.495671	0.585	0.312	2.7e-234	5
SLC8A11	3.89e-238	0.595545	0.664	0.398	7.87e-234	5
RBM47	3.86e-237	0.478325	0.581	0.304	7.81e-233	5
SNX101	8.69e-237	0.418877	0.522	0.248	1.76e-232	5
HEXB	9.59e-237	0.450461	0.563	0.288	1.94e-232	5
VIM1	2.91e-236	0.7936	0.939	0.789	5.9e-232	5
ITGAV1	3.4e-236	0.618981	0.671	0.42	6.88e-232	5
FNBP1	3.94e-236	0.41635	0.485	0.223	7.97e-232	5
IFITM31	4.49e-236	0.761007	0.716	0.484	9.1e-232	5
LARP4	4.78e-235	0.347252	0.377	0.147	9.67e-231	5
FLNA	7.92e-235	0.493767	0.294	0.1	1.6e-230	5
HIPK3	8.32e-235	0.401304	0.489	0.225	1.68e-230	5
GM2A	1.45e-234	0.536271	0.502	0.246	2.94e-230	5
STT3B	1.01e-233	0.358141	0.401	0.164	2.04e-229	5
CD4	4.52e-233	0.549715	0.646	0.391	9.14e-229	5
SLC43A3	7.81e-233	0.336988	0.292	0.097	1.58e-228	5
GAS7	1.11e-232	0.346578	0.329	0.119	2.26e-228	5
ANKH	7.22e-232	0.546294	0.438	0.194	1.46e-227	5
PHKB	1.14e-231	0.382911	0.428	0.184	2.3e-227	5
ACP2	1.29e-230	0.328218	0.326	0.118	2.62e-226	5
TRIM14	1.97e-230	0.340494	0.348	0.131	3.98e-226	5
PRNP	2.8e-230	0.484419	0.57	0.299	5.66e-226	5
ENG	5.24e-230	0.483415	0.526	0.264	1.06e-225	5
ATP6V0A1	1.37e-229	0.453373	0.487	0.229	2.78e-225	5
FOXN2	1.45e-229	0.34018	0.355	0.135	2.92e-225	5
PTEN	9.13e-229	0.436434	0.544	0.273	1.85e-224	5
IRAK1	1.32e-228	0.427691	0.446	0.201	2.67e-224	5
TSPAN4	1.34e-228	0.29148	0.263	0.082	2.71e-224	5
DCAF7	1.37e-228	0.354585	0.399	0.164	2.78e-224	5
ACSL4	1.46e-228	0.416802	0.503	0.241	2.95e-224	5
HLA-DQB11	5.99e-228	0.833561	0.86	0.846	1.21e-223	5
GLMP	1.48e-227	0.307614	0.322	0.115	3e-223	5
EHBP1L1	1.98e-226	0.355465	0.41	0.172	4.01e-222	5
MIR181A1HG	2.77e-226	0.36655	0.342	0.128	5.61e-222	5
YWHAG	1.32e-225	0.417894	0.5	0.239	2.68e-221	5
MERTK	5.51e-225	0.547002	0.627	0.363	1.11e-220	5
SDCBP1	9.94e-225	0.534259	0.908	0.804	2.01e-220	5
GLUL1	2.62e-224	0.785048	0.933	0.894	5.3e-220	5
GBA	8.39e-224	0.286689	0.304	0.105	1.7e-219	5
ACTN4	1.27e-223	0.367108	0.395	0.164	2.57e-219	5
CEPT1	1.42e-223	0.318244	0.321	0.116	2.87e-219	5
P4HB1	2.36e-223	0.469231	0.64	0.362	4.78e-219	5
ERBIN	2.85e-222	0.381045	0.461	0.211	5.76e-218	5
SLC31A1	3.09e-222	0.347418	0.389	0.16	6.25e-218	5
CD46	4.82e-222	0.391142	0.519	0.254	9.76e-218	5
SERPINH1	1.94e-221	0.454975	0.276	0.091	3.93e-217	5
HSD17B4	2.08e-221	0.384813	0.438	0.194	4.2e-217	5
DNAJA41	4.41e-220	0.826702	0.444	0.207	8.92e-216	5
MAPK14	6.29e-220	0.296579	0.32	0.116	1.27e-215	5
SYNGR2	1.19e-219	0.47333	0.661	0.386	2.4e-215	5
MED13	1.28e-219	0.365172	0.437	0.194	2.58e-215	5
MARF1	2.68e-219	0.329797	0.362	0.141	5.42e-215	5
FUCA1	4.56e-219	0.570618	0.47	0.228	9.24e-215	5
SPRED1	1.44e-218	0.545469	0.512	0.264	2.91e-214	5
RNF217	1.31e-217	0.294897	0.255	0.08	2.66e-213	5
DENND11	1.44e-217	0.338966	0.335	0.126	2.92e-213	5
GLB1	5.44e-217	0.308884	0.347	0.134	1.1e-212	5
ERAP1	8.39e-217	0.261565	0.262	0.084	1.7e-212	5
CLIC4	2.17e-216	0.285312	0.29	0.099	4.4e-212	5
ATP6V1B2	2.6e-216	0.531305	0.655	0.384	5.26e-212	5
ITGB1	1.57e-215	0.52353	0.834	0.648	3.17e-211	5
BMP2K	1.81e-215	0.577476	0.739	0.506	3.65e-211	5
PHACTR2	2.3e-215	0.308174	0.323	0.119	4.65e-211	5
LILRB3	4.15e-215	0.319579	0.319	0.117	8.41e-211	5
HSP90AA11	5.37e-215	0.773382	0.996	0.988	1.09e-210	5
MKLN1	2.64e-214	0.375446	0.405	0.174	5.35e-210	5
PHTF2	4.04e-214	0.30048	0.286	0.099	8.17e-210	5
LPGAT1	1.04e-213	0.313557	0.34	0.13	2.1e-209	5
PLEKHO2	1.04e-213	0.367095	0.417	0.182	2.1e-209	5
GALNT7	3.07e-213	0.270165	0.269	0.089	6.2e-209	5
ATP6V1A	8.17e-213	0.351563	0.402	0.173	1.65e-208	5
MAPK1	1.18e-212	0.357851	0.459	0.21	2.4e-208	5
LAMP1	2.64e-212	0.557063	0.671	0.422	5.34e-208	5
PIK3AP1	3.19e-212	0.383654	0.466	0.218	6.45e-208	5
TMBIM6	2.61e-211	0.419502	0.949	0.868	5.27e-207	5
GRK2	4.36e-211	0.38126	0.461	0.216	8.82e-207	5
CNDP2	1.69e-210	0.444566	0.624	0.356	3.43e-206	5
TANC2	2.17e-210	0.4395	0.431	0.196	4.39e-206	5
CNOT1	5.82e-210	0.352578	0.421	0.186	1.18e-205	5
PTAR1	7.48e-210	0.321377	0.322	0.12	1.51e-205	5
NPEPPS	9.04e-210	0.336078	0.417	0.181	1.83e-205	5
SATB1	2.87e-209	0.32041	0.317	0.118	5.8e-205	5
SPCS31	5.68e-208	0.450398	0.66	0.387	1.15e-203	5
PPT11	8.23e-208	0.49599	0.786	0.567	1.67e-203	5
SPEN	5.61e-207	0.364141	0.452	0.208	1.14e-202	5
AP1S21	2.08e-206	0.467434	0.613	0.341	4.22e-202	5
STAT2	2.5e-206	0.351278	0.373	0.155	5.05e-202	5
ABHD2	4.78e-206	0.369852	0.446	0.207	9.68e-202	5
BIRC6	1.02e-205	0.38414	0.449	0.209	2.07e-201	5
SIRPA	1.26e-205	0.421748	0.573	0.313	2.55e-201	5
SLC30A1	1.83e-205	0.312029	0.321	0.122	3.71e-201	5
MBNL2	3.18e-205	0.358661	0.398	0.174	6.43e-201	5
LACTB	4.95e-205	0.378037	0.483	0.235	1e-200	5
TNS3	1.78e-204	0.400681	0.43	0.199	3.6e-200	5
GIMAP5	1.14e-203	0.295452	0.279	0.096	2.31e-199	5
TMEM30A	1.19e-203	0.389488	0.5	0.249	2.42e-199	5
PPP1CB	3.15e-203	0.422955	0.654	0.381	6.37e-199	5
TRPM7	4.29e-203	0.301805	0.329	0.127	8.68e-199	5
TAOK3	6.07e-203	0.473412	0.708	0.454	1.23e-198	5
PALLD	6.66e-203	0.354706	0.305	0.115	1.35e-198	5
IL10RB	2.25e-202	0.353725	0.417	0.187	4.54e-198	5
ATP6AP11	7.95e-202	0.431061	0.648	0.386	1.61e-197	5
IFNAR2	1.23e-201	0.296951	0.337	0.132	2.5e-197	5
ADAM101	2.08e-201	0.39482	0.555	0.289	4.21e-197	5
PKM1	2.39e-201	0.600755	0.729	0.516	4.83e-197	5
ACTR31	2.16e-200	0.486853	0.744	0.51	4.37e-196	5
ARL4C2	3.41e-200	0.617742	0.497	0.252	6.9e-196	5
WASHC4	4.7e-200	0.423806	0.593	0.33	9.5e-196	5
MS4A4A1	5.63e-200	0.601849	0.736	0.51	1.14e-195	5
MGAT5	7.47e-200	0.291492	0.293	0.107	1.51e-195	5
RASA2	2.22e-199	0.306031	0.33	0.129	4.5e-195	5
TES	2.54e-199	0.309495	0.317	0.12	5.14e-195	5
STX71	3.88e-199	0.451869	0.613	0.349	7.86e-195	5
TRIP12	6.27e-199	0.380978	0.527	0.271	1.27e-194	5
ATP2A2	8.53e-199	0.393095	0.473	0.231	1.73e-194	5
KAT6A	1.59e-198	0.362153	0.451	0.212	3.22e-194	5
FNDC3A	1.7e-198	0.428885	0.521	0.274	3.44e-194	5
APLP21	2.34e-198	0.516925	0.852	0.72	4.73e-194	5
IKBKB	2.57e-198	0.326723	0.352	0.143	5.19e-194	5
ARMT1	3.08e-198	0.286903	0.266	0.091	6.24e-194	5
SMAD2	4.13e-198	0.372435	0.397	0.176	8.36e-194	5
TM9SF3	4.45e-198	0.384243	0.587	0.32	9e-194	5
KIAA0930	9.55e-198	0.350213	0.418	0.189	1.93e-193	5
FES	2.11e-197	0.287814	0.303	0.113	4.27e-193	5
RAB31	1.34e-196	0.493397	0.795	0.6	2.72e-192	5
ABCG1	2.95e-196	0.377019	0.458	0.221	5.97e-192	5
MAP3K1	4.98e-196	0.317273	0.371	0.156	1.01e-191	5
HSPA61	5.15e-195	0.780655	0.409	0.182	1.04e-190	5
LASP1	1.14e-194	0.340023	0.452	0.214	2.31e-190	5
ATP13A3	6.44e-194	0.467304	0.461	0.225	1.3e-189	5
ADA2	6.66e-194	0.406954	0.459	0.224	1.35e-189	5
GPI1	2.77e-193	0.359914	0.401	0.179	5.61e-189	5
NIPBL	3.8e-193	0.42135	0.569	0.313	7.69e-189	5
NPIPB5	5.46e-193	0.284528	0.27	0.095	1.1e-188	5
FKBP15	9.46e-193	0.354814	0.439	0.207	1.91e-188	5
SFXN3	1.07e-192	0.254635	0.267	0.093	2.17e-188	5
PFKL	1.11e-192	0.338949	0.423	0.195	2.25e-188	5
OGT	1.18e-192	0.310709	0.338	0.136	2.38e-188	5
CBL	2.04e-192	0.379348	0.449	0.217	4.12e-188	5
NFAT5	7.59e-192	0.326813	0.347	0.142	1.54e-187	5
LNPEP	1.17e-191	0.388417	0.474	0.234	2.37e-187	5
PIKFYVE	3.98e-191	0.274011	0.299	0.112	8.06e-187	5
EIF4G3	1.6e-190	0.367306	0.445	0.214	3.24e-186	5
VPS8	1.73e-190	0.26809	0.287	0.105	3.49e-186	5
KLHL24	8.73e-190	0.38333	0.418	0.195	1.77e-185	5
GNAI22	1.24e-189	0.423213	0.924	0.796	2.52e-185	5
VCPIP1	5.81e-189	0.295298	0.32	0.126	1.17e-184	5
PDIA41	1.08e-188	0.321176	0.438	0.203	2.19e-184	5
MVP	1.12e-188	0.270812	0.29	0.108	2.27e-184	5
LGALS8	1.25e-188	0.321258	0.389	0.172	2.53e-184	5
ETNK1	2.5e-188	0.412805	0.527	0.279	5.07e-184	5
ATP9B	9.38e-188	0.27136	0.284	0.104	1.9e-183	5
PLXDC22	1.39e-187	0.569798	0.914	0.876	2.81e-183	5
WWP1	1.44e-187	0.266601	0.252	0.086	2.92e-183	5
PAK2	3.65e-187	0.42495	0.698	0.444	7.38e-183	5
RC3H2	3.91e-187	0.257121	0.274	0.098	7.92e-183	5
RREB1	9.68e-187	0.346798	0.399	0.181	1.96e-182	5
LARP4B	1.29e-186	0.298069	0.349	0.145	2.61e-182	5
CEP1702	1.39e-186	0.444796	0.627	0.372	2.81e-182	5
C6orf621	2.61e-186	0.54162	0.767	0.569	5.29e-182	5
SLC7A8	4.11e-186	0.369995	0.333	0.138	8.31e-182	5
LCOR	1.5e-185	0.372535	0.431	0.205	3.03e-181	5
GNB1	1.56e-185	0.407987	0.649	0.391	3.15e-181	5
CERS6	6.45e-185	0.282789	0.291	0.11	1.3e-180	5
TLR1	1.44e-184	0.36046	0.444	0.215	2.92e-180	5
UBN2	2.45e-184	0.268321	0.273	0.099	4.95e-180	5
M6PR	2.51e-184	0.41668	0.638	0.386	5.08e-180	5
MS4A71	4.41e-184	0.610123	0.922	0.911	8.93e-180	5
PUM2	1.08e-183	0.32279	0.383	0.171	2.19e-179	5
DMXL1	2.49e-183	0.31094	0.316	0.127	5.05e-179	5
SUGT1	3.13e-183	0.34945	0.432	0.207	6.33e-179	5
PSME4	6.23e-183	0.345759	0.404	0.185	1.26e-178	5
ERAP2	6.55e-183	0.262927	0.268	0.096	1.32e-178	5
SLC11A2	6.78e-183	0.417828	0.455	0.227	1.37e-178	5
SLC35F5	8.05e-183	0.260946	0.282	0.104	1.63e-178	5
EMB1	9.2e-183	0.421603	0.496	0.262	1.86e-178	5
TBC1D16	1.16e-182	0.383745	0.389	0.178	2.35e-178	5
SERINC3	1.63e-182	0.353797	0.478	0.242	3.29e-178	5
LPAR61	1.95e-182	0.648793	0.664	0.446	3.95e-178	5
POLR2J3	2.32e-182	0.364559	0.45	0.213	4.69e-178	5
PANK3	2.34e-182	0.302143	0.32	0.129	4.73e-178	5
SGMS1	2.52e-182	0.279689	0.281	0.105	5.09e-178	5
PTPRJ	4.65e-182	0.387032	0.477	0.243	9.42e-178	5
NFIA	9.9e-182	0.514848	0.447	0.227	2e-177	5
VPS35	3.18e-181	0.376548	0.587	0.331	6.44e-177	5
RPN2	5.47e-181	0.421049	0.643	0.391	1.11e-176	5
BAG31	1.94e-180	0.634857	0.409	0.19	3.93e-176	5
GNAQ	2.16e-180	0.466847	0.679	0.436	4.37e-176	5
TACC1	2.31e-180	0.43385	0.61	0.363	4.67e-176	5
MSN1	2.61e-180	0.450927	0.744	0.53	5.28e-176	5
ERO1A1	1.71e-179	0.31236	0.396	0.177	3.46e-175	5
EXOC5	1.84e-179	0.300079	0.329	0.136	3.72e-175	5
RO60	2.41e-179	0.30202	0.367	0.159	4.87e-175	5
LSP11	2.86e-179	0.522309	0.422	0.209	5.79e-175	5
PTPRC1	3.18e-179	0.45112	0.918	0.815	6.43e-175	5
PCNX1	4.7e-179	0.294063	0.304	0.119	9.5e-175	5
SEPTIN71	1.7e-178	0.388325	0.672	0.4	3.43e-174	5
SPOPL	2.2e-178	0.280351	0.3	0.117	4.45e-174	5
TRIO	3.65e-178	0.297893	0.323	0.132	7.39e-174	5
DLEU11	6.76e-178	0.333877	0.323	0.131	1.37e-173	5
TUBGCP2	1.41e-177	0.338684	0.439	0.214	2.86e-173	5
UBR5	1.48e-176	0.306408	0.354	0.153	3e-172	5
SLF2	1.12e-175	0.298137	0.325	0.134	2.27e-171	5
CRYBG3	2.19e-175	0.284852	0.296	0.116	4.43e-171	5
SNAP23	4.65e-175	0.399301	0.526	0.283	9.41e-171	5
ROCK1	8.78e-175	0.408157	0.711	0.462	1.78e-170	5
PAPOLA	1.26e-174	0.399775	0.627	0.377	2.54e-170	5
JPX	1.93e-174	0.374227	0.455	0.227	3.91e-170	5
LRRC58	1.95e-174	0.30964	0.346	0.149	3.94e-170	5
HNRNPUL2	2.62e-174	0.295827	0.39	0.178	5.29e-170	5
ZYX	3.54e-174	0.377198	0.492	0.26	7.17e-170	5
SPG11	4.64e-174	0.294402	0.34	0.144	9.39e-170	5
TMEM33	4.7e-174	0.3296	0.413	0.196	9.51e-170	5
DNAJC13	4.79e-174	0.307833	0.351	0.152	9.69e-170	5
IPO7	7.88e-174	0.35265	0.458	0.232	1.59e-169	5
MIF1	1.49e-173	0.424572	0.878	0.706	3.02e-169	5
LGMN	1.91e-173	0.882323	0.609	0.401	3.87e-169	5
EIF4EBP2	2.67e-173	0.296897	0.371	0.165	5.4e-169	5
CCDC6	3.14e-173	0.303295	0.335	0.142	6.36e-169	5
RBM12	1.17e-172	0.2527	0.265	0.098	2.36e-168	5
HSPA81	1.82e-172	0.544439	0.921	0.825	3.69e-168	5
RAPH1	2.07e-172	0.307098	0.317	0.131	4.19e-168	5
DYRK1A	2.1e-172	0.287943	0.333	0.14	4.25e-168	5
CLIP1	2.27e-172	0.314733	0.408	0.192	4.58e-168	5
TPM41	2.67e-172	0.485155	0.651	0.41	5.4e-168	5
MTMR6	1.39e-171	0.30132	0.353	0.155	2.81e-167	5
BACH1	1.5e-171	0.36816	0.516	0.276	3.04e-167	5
EWSR1	2.56e-171	0.365951	0.471	0.242	5.17e-167	5
EMP32	4.63e-171	0.496118	0.534	0.295	9.37e-167	5
ATL3	4.71e-171	0.299055	0.352	0.155	9.52e-167	5
TARDBP	4.74e-171	0.307637	0.378	0.172	9.59e-167	5
SOS2	5.36e-171	0.281884	0.311	0.127	1.08e-166	5
SFT2D2	7.47e-171	0.357612	0.479	0.248	1.51e-166	5
FAM102B	1.55e-170	0.28801	0.328	0.138	3.14e-166	5
PHF21A	2.69e-170	0.254018	0.269	0.1	5.44e-166	5
F11R	6.67e-170	0.27674	0.293	0.116	1.35e-165	5
CLCN7	8.59e-170	0.258578	0.281	0.108	1.74e-165	5
SCYL2	8.89e-170	0.263483	0.302	0.121	1.8e-165	5
KIAA1109	1.68e-169	0.353012	0.405	0.194	3.4e-165	5
TLR6	5.71e-169	0.323608	0.328	0.14	1.15e-164	5
XRN1	6.09e-169	0.321136	0.398	0.187	1.23e-164	5
DYNC1H1	1.07e-168	0.411036	0.563	0.321	2.17e-164	5
CELF1	1.56e-168	0.377942	0.492	0.258	3.16e-164	5
ADAR1	5.53e-168	0.361671	0.544	0.301	1.12e-163	5
GAA	7.53e-168	0.462914	0.639	0.408	1.52e-163	5
HECA	1.24e-167	0.316826	0.403	0.192	2.5e-163	5
ATP6V1C1	2.99e-167	0.329295	0.416	0.203	6.06e-163	5
NHLRC2	4.64e-167	0.264636	0.278	0.107	9.39e-163	5
LARP1	5.45e-167	0.331461	0.413	0.201	1.1e-162	5
SPPL2A	5.53e-167	0.368945	0.502	0.272	1.12e-162	5
VCAN1	9.29e-167	1.18882	0.269	0.104	1.88e-162	5
RBM5	1.06e-166	0.361601	0.435	0.217	2.14e-162	5
GLS1	6.49e-166	0.411908	0.539	0.303	1.31e-161	5
TGFBR11	9.93e-166	0.545081	0.655	0.436	2.01e-161	5
GNA131	5.33e-165	0.449753	0.602	0.368	1.08e-160	5
LPP	6.33e-165	0.37963	0.487	0.261	1.28e-160	5
ITSN2	6.55e-165	0.34818	0.502	0.268	1.32e-160	5
ALOX15B	7.91e-165	0.287139	0.253	0.093	1.6e-160	5
PPIP5K2	1.47e-164	0.306045	0.358	0.161	2.97e-160	5
APOL61	2.08e-164	0.33144	0.38	0.177	4.22e-160	5
WDR82	2.59e-164	0.308607	0.425	0.207	5.25e-160	5
PDCD6IP	3.21e-164	0.325386	0.475	0.246	6.5e-160	5
ENO11	1.06e-163	0.517689	0.793	0.618	2.15e-159	5
DNAJB14	6.17e-163	0.321795	0.42	0.206	1.25e-158	5
ATR	2.12e-162	0.266259	0.265	0.101	4.29e-158	5
RTN3	3.73e-162	0.364691	0.582	0.347	7.55e-158	5
MAN1A1	6.68e-162	0.455158	0.48	0.264	1.35e-157	5
MPP1	8.53e-162	0.37746	0.472	0.254	1.73e-157	5
SLC40A1	9.01e-162	0.567884	0.408	0.21	1.82e-157	5
NSD1	4.85e-161	0.334761	0.411	0.201	9.82e-157	5
STRN	1.46e-160	0.25846	0.274	0.108	2.94e-156	5
PDS5A	1.49e-160	0.297384	0.388	0.183	3.02e-156	5
TMEM127	7.98e-160	0.260478	0.312	0.131	1.62e-155	5
CAB39	2.54e-159	0.34799	0.493	0.268	5.14e-155	5
BNIP31	3.08e-159	0.278408	0.258	0.095	6.24e-155	5
TBC1D9B	3.27e-159	0.286064	0.358	0.163	6.61e-155	5
QKI1	3.62e-159	0.441082	0.891	0.776	7.33e-155	5
MAGT1	6.95e-159	0.323328	0.429	0.216	1.41e-154	5
KMT2C	1.48e-158	0.354504	0.508	0.278	2.99e-154	5
STX61	1.52e-158	0.358929	0.515	0.286	3.08e-154	5
TDP2	2.37e-158	0.298347	0.29	0.119	4.8e-154	5
PLEC1	2.59e-158	0.413682	0.512	0.291	5.25e-154	5
ANKHD1	3.13e-158	0.308722	0.401	0.193	6.33e-154	5
SESN1	2.86e-157	0.374336	0.402	0.2	5.79e-153	5
RHOBTB3	4.72e-157	0.299789	0.309	0.131	9.55e-153	5
CALU	4.79e-157	0.320811	0.398	0.193	9.7e-153	5
PGK11	6.47e-157	0.459228	0.726	0.515	1.31e-152	5
SETX	7.33e-157	0.379044	0.542	0.307	1.48e-152	5
SMPDL3A	8.04e-157	0.262166	0.272	0.107	1.63e-152	5
CALM3	1.76e-156	0.406785	0.556	0.33	3.57e-152	5
KDM2A	1.87e-156	0.287104	0.368	0.17	3.79e-152	5
KDM5A	2.16e-156	0.364331	0.495	0.27	4.38e-152	5
YTHDF3	9.87e-156	0.311157	0.388	0.186	2e-151	5
ABI1	2.24e-155	0.345339	0.533	0.302	4.53e-151	5
SLFN11	2.79e-155	0.28313	0.313	0.134	5.66e-151	5
MBD2	2.99e-155	0.307083	0.416	0.208	6.05e-151	5
TNFRSF1B	3.93e-155	0.403952	0.614	0.379	7.95e-151	5
RNF149	1.36e-154	0.399876	0.667	0.429	2.75e-150	5
TMEM65	6.32e-154	0.27698	0.306	0.13	1.28e-149	5
SETD2	8.02e-154	0.309514	0.394	0.191	1.62e-149	5
TNPO11	1.08e-153	0.359494	0.509	0.282	2.19e-149	5
CTNND1	1.1e-153	0.350133	0.491	0.268	2.23e-149	5
ANO6	1.48e-153	0.267814	0.342	0.154	2.99e-149	5
MXD11	1.68e-153	0.474787	0.409	0.204	3.39e-149	5
STOM	2.38e-153	0.387551	0.567	0.341	4.81e-149	5
CCPG1	3.67e-153	0.30341	0.405	0.2	7.43e-149	5
MON2	4.77e-153	0.262196	0.291	0.12	9.65e-149	5
KIDINS220	7.36e-153	0.31946	0.444	0.229	1.49e-148	5
S100A62	7.8e-153	1.0309	0.691	0.525	1.58e-148	5
CYTH1	1.41e-152	0.31524	0.437	0.225	2.86e-148	5
SOS1	1.92e-152	0.252776	0.277	0.112	3.88e-148	5
MAVS	3.16e-152	0.269637	0.305	0.13	6.39e-148	5
DTX3L1	4.12e-152	0.29	0.36	0.167	8.34e-148	5
CORO1C	9.09e-152	0.340346	0.499	0.276	1.84e-147	5
BNIP3L1	1.19e-151	0.377829	0.641	0.407	2.42e-147	5
UBXN7	1.21e-151	0.275608	0.309	0.132	2.46e-147	5
BRWD1	4.08e-151	0.310665	0.396	0.194	8.25e-147	5
PLEKHB2	4.24e-151	0.322876	0.511	0.283	8.59e-147	5
ELK4	5.61e-151	0.276404	0.334	0.149	1.13e-146	5
HMOX11	6.15e-151	0.741687	0.86	0.744	1.24e-146	5
SNX1	1.96e-150	0.27897	0.369	0.175	3.97e-146	5
UBE2W	2.38e-150	0.300638	0.417	0.209	4.82e-146	5
AOAH1	2.99e-150	0.335967	0.417	0.211	6.05e-146	5
ACAP2	3.52e-150	0.350944	0.533	0.305	7.13e-146	5
BROX	5.27e-150	0.300891	0.445	0.23	1.07e-145	5
SSR1	6.2e-150	0.366828	0.65	0.414	1.25e-145	5
HSPD11	1.29e-149	0.705823	0.772	0.608	2.62e-145	5
S100A42	1.39e-149	0.731334	0.712	0.515	2.81e-145	5
RALGDS	1.73e-149	0.254206	0.292	0.122	3.5e-145	5
ACER3	2.85e-149	0.324538	0.423	0.217	5.77e-145	5
TBC1D5	2.87e-149	0.275039	0.369	0.174	5.81e-145	5
PDIA6	4.54e-149	0.384865	0.596	0.365	9.18e-145	5
RAB10	5.31e-149	0.368313	0.603	0.373	1.07e-144	5
CALR1	8.68e-149	0.517589	0.785	0.629	1.76e-144	5
KANSL11	4.14e-148	0.347216	0.493	0.272	8.39e-144	5
CDK6	4.87e-148	0.310706	0.31	0.135	9.86e-144	5
ZMIZ1	4.87e-148	0.294041	0.368	0.175	9.86e-144	5
TGOLN2	6.73e-148	0.411682	0.761	0.571	1.36e-143	5
RALA	7.97e-148	0.298979	0.332	0.152	1.61e-143	5
CTNNA1	1.19e-147	0.30888	0.482	0.262	2.41e-143	5
SMARCA2	1.47e-147	0.340248	0.449	0.239	2.98e-143	5
LRRFIP11	5.83e-147	0.392139	0.759	0.554	1.18e-142	5
NABP1	6.49e-147	0.504896	0.517	0.3	1.31e-142	5
NAA50	8.63e-147	0.283849	0.378	0.182	1.75e-142	5
CD47	1.41e-146	0.300494	0.398	0.199	2.86e-142	5
EHD4	1.94e-146	0.286266	0.346	0.161	3.92e-142	5
GALC	2.04e-146	0.277433	0.322	0.145	4.12e-142	5
NORAD	9.01e-146	0.353181	0.549	0.324	1.82e-141	5
PSTPIP2	1.27e-145	0.280941	0.265	0.107	2.57e-141	5
ZNF292	1.4e-145	0.366217	0.46	0.248	2.82e-141	5
DCUN1D1	1.98e-145	0.268039	0.336	0.154	4.02e-141	5
JARID2	5.08e-145	0.272179	0.366	0.173	1.03e-140	5
ARF6	6.1e-145	0.336763	0.497	0.279	1.24e-140	5
HSPA4	1.2e-144	0.29661	0.389	0.194	2.42e-140	5
PICALM1	1.27e-144	0.392861	0.706	0.487	2.57e-140	5
ZNF638	3.48e-144	0.316091	0.466	0.249	7.05e-140	5
TNKS2	4.53e-144	0.293769	0.416	0.212	9.18e-140	5
[truncated: 784 more rows]
